# Supplementary material for: First serological evidence of Q fever in large ruminants and its associated risk factors in Punjab, Pakistan
Source: Sci Rep. 2022 Oct 14;12:17278. doi: 10.1038/s41598-022-21405-y (PMC9568511; doi:10.1038/s41598-022-21405-y)
Supplement: Supplementary file 1 — Supplementary Information. [file 41598_2022_21405_MOESM1_ESM.csv]

Sr_No	Dist_code	Farm_name	District	Lattitude	Longitude	Total_animals	Cows	Buffalo	Breed_of_cow	Do_you_keep_your_animal_together	Feeding_method	Tick_presence	Presence_Qfever_transmitting_ticks	Acaricide_use	Frequency_acaricide_use_per_year	Milk_reduction_ticks	Tick_removal	Abortion_occured_last_year	How_many_abortions_last_year	Qurantine_facility	Type_of_floor	Presence_of_sheep_goats	Presence_of_breeding_bull	Vaccination_practices	Separate_Parturation_area	Animal	Age_of_sampled_animal	Parity	Reproductive_status	ELISA_Results	ELISA_Values
1	KF1	Zain dairies	Kasur	31.130437	74.44938	40	25	5	Local	Yes	mixed	No	No	Yes	4	Yes	With gloves	No	0	Yes	Concreted	No	No	No	Yes	Cow	4 to 5 years	First	Pregnant	Negative	11
2	KF1	Zain dairies	Kasur	31.130437	74.44938	40	25	5	Local	Yes	mixed	Yes	Other	Yes	4	Yes	With gloves	No	0	Yes	Concreted	No	No	No	Yes	Cow	4 to 5 years	Second	Non Pregnant	Negative	16
3	KF1	Zain dairies	Kasur	31.130437	74.44938	40	25	5	Local	Yes	mixed	Yes	Other	Yes	3	Yes	With gloves	No	0	Yes	Concreted	No	No	No	Yes	Buffalo	4 to 5 years	First	Pregnant	Negative	18
4	KF1	Zain dairies	Kasur	31.130437	74.44938	40	25	5	Local	Yes	mixed	No	No	Yes	4	Yes	With gloves	No	0	Yes	Concreted	No	No	No	ZNo	Buffalo	2 to 3 years	First	Non Pregnant	Negative	23
5	KF2	Tareen Daries	Kasur	31.146962	74.321224	35	35	0	Crossbred	Yes	mixed	Yes	Yes	ZNo	0	Yes	Bare handed	Yes	1	No	Concreted	Yes	No	No	ZNo	Cow	2 to 3 years	Second	Non Pregnant	Positive	55
6	KF2	Tareen Daries	Kasur	31.146962	74.321224	35	35	0	Crossbred	Yes	mixed	No	No	Yes	2	Yes	Bare handed	No	0	No	Concreted	Yes	No	No	Yes	Cow	2 to 3 years	First	Pregnant	Negative	23
7	KF2	Tareen Daries	Kasur	31.146962	74.321224	35	35	0	Crossbred	Yes	mixed	No	No	ZNo	0	Yes	Bare handed	No	0	No	Concreted	Yes	No	No	ZNo	Buffalo	4 to 5 years	Third	Non Pregnant	Positive	65
8	KF2	Tareen Daries	Kasur	31.146962	74.321224	35	35	0	Crossbred	Yes	mixed	Yes	Other	Yes	2	Yes	Bare handed	No	0	No	Sandy floor	Yes	No	No	ZNo	Buffalo	4 to 5 years	Fifth	Non Pregnant	Negative	28
9	KF3	Gujjar Dairies	Kasur	31.130676	74.452985	30	27	3	Local	Yes	mixed	Yes	Other	Yes	1	Yes	Bare handed	No	0	No	Sandy floor	Yes	No	No	ZNo	Cow	2 to 3 years	First	Non Pregnant	Negative	27
10	KF3	Gujjar Dairies	Kasur	31.130676	74.452985	30	27	3	Local	Yes	mixed	Yes	Other	Yes	3	Yes	Bare handed	No	0	No	Sandy floor	Yes	No	No	ZNo	Cow	2 to 3 years	First	Non Pregnant	Negative	26
11	KF3	Gujjar Dairies	Kasur	31.130676	74.452985	30	27	3	Local	Yes	mixed	Yes	Other	Yes	4	Yes	Bare handed	No	0	No	Sandy floor	Yes	No	No	ZNo	Buffalo	4 to 5 years	First	Non Pregnant	Negative	29
12	KF3	Gujjar Dairies	Kasur	31.130676	74.452985	30	27	3	Local	Yes	mixed	Yes	Other	Yes	0	Yes	Bare handed	Yes	2	No	Sandy floor	Yes	No	No	ZNo	Buffalo	4 to 5 years	Second	Pregnant	Negative	31
13	KF4	Hassan Dairies	Kasur	31.130602	74.443909	8	6	2	Local	Yes	mixed	Yes	Yes	ZNo	0	Yes	Bare handed	Yes	2	No	Concreted	Yes	No	No	ZNo	Cow	More than 6 years	Second	Non Pregnant	Positive	70
14	KF4	Hassan Dairies	Kasur	31.130602	74.443909	8	6	2	Local	Yes	mixed	Yes	Yes	ZNo	0	Yes	Bare handed	Yes	2	No	Concreted	Yes	No	No	ZNo	Cow	More than 6 years	Second	Non Pregnant	Positive	66
15	KF4	Hassan Dairies	Kasur	31.130602	74.443909	8	6	2	Local	Yes	mixed	Yes	Yes	Yes	3	Yes	Bare handed	No	0	No	Concreted	Yes	No	No	ZNo	Buffalo	More than 6 years	First	Pregnant	Negative	27
16	KF4	Hassan Dairies	Kasur	31.130602	74.443909	8	6	2	Local	Yes	mixed	No	No	ZNo	0	Yes	Bare handed	Yes	1	No	Concreted	Yes	No	No	ZNo	Buffalo	2 to 3 years	First	Non Pregnant	Positive	56
17	KF5	Jamil Farm	Kasur	31.131291	74.450968	11	8	3	Local	Yes	mixed	No	No	Yes	4	Yes	Bare handed	No	0	No	Concreted	No	No	No	ZNo	Cow	4 to 5 years	First	Non Pregnant	Negative	24
18	KF5	Jamil Farm	Kasur	31.131291	74.450968	11	8	3	Local	Yes	mixed	No	No	Yes	2	Yes	Bare handed	No	0	No	Concreted	No	No	No	ZNo	Cow	2 to 3 years	First	Non Pregnant	Negative	27
19	KF5	Jamil Farm	Kasur	31.131291	74.450968	11	8	3	Local	Yes	mixed	No	No	Yes	3	Yes	Bare handed	No	0	No	Concreted	No	No	No	ZNo	Buffalo	2 to 3 years	First	Non Pregnant	Negative	23
20	KF5	Jamil Farm	Kasur	31.131291	74.450968	11	8	3	Local	Yes	mixed	No	No	Yes	0	Yes	Bare handed	Yes	2	No	Concreted	No	No	No	ZNo	Buffalo	2 to 3 years	First	Pregnant	Positive	53
21	KF6	Jatt Farm	Kasur	31.12817	74.330542	38	20	18	Crossbred	Yes	mixed	No	No	Yes	2	Yes	With gloves	No	0	Yes	Sandy floor	Yes	No	Yes	Yes	Cow	4 to 5 years	First	Non Pregnant	Negative	34
22	KF6	Jatt Farm	Kasur	31.12817	74.330542	38	20	18	Crossbred	Yes	mixed	No	No	Yes	0	Yes	With gloves	Yes	2	Yes	Concreted	Yes	No	No	ZNo	Cow	2 to 3 years	Second	Pregnant	Positive	71
23	KF6	Jatt Farm	Kasur	31.12817	74.330542	38	20	18	Crossbred	Yes	mixed	No	No	Yes	4	Yes	With gloves	No	0	Yes	Concreted	No	No	Yes	ZNo	Buffalo	2 to 3 years	First	Non Pregnant	Negative	28
24	KF6	Jatt Farm	Kasur	31.12817	74.330542	38	20	18	Crossbred	Yes	mixed	Other	Other	Yes	4	Yes	With gloves	No	0	Yes	Concreted	No	No	Yes	ZNo	Buffalo	2 to 3 years	First	Non Pregnant	Negative	29
25	KF7	Mateen Dairies	Kasur	31.125411	74.319161	33	28	5	Crossbred	Yes	mixed	Other	Other	Yes	3	Yes	Bare handed	No	0	Yes	Concreted	No	No	No	ZNo	Cow	2 to 3 years	First	Non Pregnant	Negative	31
26	KF7	Mateen Dairies	Kasur	31.125411	74.319161	33	28	5	Crossbred	Yes	mixed	No	No	Yes	2	Yes	Bare handed	No	0	Yes	Concreted	No	No	No	ZNo	Cow	4 to 5 years	First	Non Pregnant	Negative	33
27	KF7	Mateen Dairies	Kasur	31.125411	74.319161	33	28	5	Crossbred	Yes	mixed	No	No	Yes	4	Yes	Bare handed	No	0	Yes	Concreted	No	No	No	ZNo	Buffalo	4 to 5 years	First	Non Pregnant	Negative	35
28	KF7	Mateen Dairies	Kasur	31.125411	74.319161	33	28	5	Crossbred	Yes	mixed	No	No	Yes	2	Yes	Bare handed	No	0	Yes	Concreted	No	No	No	ZNo	Buffalo	More than 6 years	Fifth	Non Pregnant	Negative	27
29	KF8	Sufian Dairirs	Kasur	31.146144	74.326117	38	36	2	Crossbred	Yes	Stall feeding	Yes	Other	Yes	3	Yes	With gloves	No	0	No	Sandy floor	No	No	No	ZNo	Cow	2 to 3 years	First	Non Pregnant	Negative	34
30	KF8	Sufian Dairirs	Kasur	31.146144	74.326117	38	36	2	Crossbred	Yes	Stall feeding	Yes	Other	Yes	2	Yes	With gloves	No	0	No	Sandy floor	No	No	No	ZNo	Cow	2 to 3 years	First	Non Pregnant	Negative	28
31	KF8	Sufian Dairirs	Kasur	31.146144	74.326117	38	36	2	Crossbred	Yes	Stall feeding	No	No	Yes	3	Yes	With gloves	No	0	No	Sandy floor	No	No	No	ZNo	Buffalo	2 to 3 years	First	Non Pregnant	Negative	26
32	KF8	Sufian Dairirs	Kasur	31.146144	74.326117	38	36	2	Crossbred	Yes	Stall feeding	Yes	Yes	ZNo	0	Yes	With gloves	Yes	1	No	Sandy floor	No	No	No	ZNo	Buffalo	More than 6 years	Fifth	Non Pregnant	Positive	71
33	KF9	Shahzad Dairy	Kasur	31.132678	74.45886	12	12	0	Local	No	Stall feeding	Yes	Yes	ZNo	0	Yes	Bare handed	Yes	2	Yes	Concreted	Yes	No	No	ZNo	Cow	2 to 3 years	Second	Non Pregnant	Positive	59
34	KF9	Shahzad Dairy	Kasur	31.132678	74.45886	12	12	0	Local	No	Stall feeding	No	No	Yes	2	Yes	Bare handed	No	0	Yes	Concreted	Yes	No	Yes	ZNo	Cow	2 to 3 years	First	Non Pregnant	Negative	29
35	KF9	Shahzad Dairy	Kasur	31.132678	74.45886	12	12	0	Local	No	Stall feeding	No	No	Yes	5	Yes	Bare handed	No	0	Yes	Concreted	Yes	No	Yes	ZNo	Buffalo	2 to 3 years	Fifth	Non Pregnant	Negative	34
36	KF9	Shahzad Dairy	Kasur	31.132678	74.45886	12	12	0	Local	No	Stall feeding	No	No	Yes	6	Yes	Bare handed	No	0	Yes	Concreted	Yes	No	Yes	ZNo	Buffalo	2 to 3 years	First	Non Pregnant	Negative	31
37	KF10	Hassan Dairy	Kasur	31.118116	74.460618	14	10	4	Local	Yes	Stall feeding	Yes	Yes	Yes	0	Yes	Bare handed	Yes	2	No	Concreted	Yes	Yes	No	ZNo	Cow	4 to 5 years	First	Non Pregnant	Negative	29
38	KF10	Hassan Dairy	Kasur	31.118116	74.460618	14	10	4	Local	Yes	Stall feeding	Yes	Yes	ZNo	0	Yes	Bare handed	Yes	1	No	Concreted	Yes	Yes	No	ZNo	Cow	More than 6 years	Fifth	Non Pregnant	Positive	81
39	KF10	Hassan Dairy	Kasur	31.118116	74.460618	14	10	4	Local	Yes	Stall feeding	No	No	Yes	3	Yes	Bare handed	No	0	No	Concreted	No	Yes	No	ZNo	Buffalo	More than 6 years	Fifth	Pregnant	Negative	36
40	KF10	Hassan Dairy	Kasur	31.118116	74.460618	14	10	4	Local	Yes	Stall feeding	No	No	Yes	4	Yes	Bare handed	No	0	No	Concreted	No	Yes	No	ZNo	Buffalo	More than 6 years	Fifth	Non Pregnant	Negative	27
41	KF11	Nazim Dairy	Kasur	31.12297	74.460794	17	14	3	Crossbred	Yes	mixed	No	No	Yes	4	Yes	Bare handed	No	0	No	Concreted	No	Yes	No	ZNo	Cow	More than 6 years	Fifth	Non Pregnant	Negative	23
42	KF11	Nazim Dairy	Kasur	31.12297	74.460794	17	14	3	Crossbred	Yes	mixed	No	No	Yes	0	Yes	Bare handed	No	1	No	Concreted	No	Yes	No	ZNo	Cow	More than 6 years	Fifth	Non Pregnant	Negative	31
43	KF11	Nazim Dairy	Kasur	31.12297	74.460794	17	14	3	Crossbred	Yes	mixed	No	No	Yes	0	Yes	Bare handed	No	1	No	Concreted	Yes	Yes	No	ZNo	Buffalo	4 to 5 years	First	Pregnant	Negative	29
44	KF11	Nazim Dairy	Kasur	31.12297	74.460794	17	14	3	Crossbred	Yes	mixed	No	No	Yes	0	Yes	Bare handed	Yes	2	No	Concreted	Yes	Yes	No	ZNo	Buffalo	More than 6 years	Fifth	Non Pregnant	Positive	81
45	KF12	Irfan Dairy	Kasur	31.121756	74.459882	29	23	6	Crossbred	Yes	mixed	No	No	Yes	2	Yes	With gloves	No	0	No	Concreted	No	No	No	ZNo	Cow	More than 6 years	Fifth	Non Pregnant	Negative	23
46	KF12	Irfan Dairy	Kasur	31.121756	74.459882	29	23	6	Crossbred	Yes	mixed	No	No	Yes	5	Yes	With gloves	No	0	No	Concreted	No	No	No	ZNo	Cow	4 to 5 years	Second	Non Pregnant	Negative	29
47	KF12	Irfan Dairy	Kasur	31.121756	74.459882	29	23	6	Crossbred	Yes	mixed	No	No	Yes	3	Yes	With gloves	No	0	No	Concreted	No	No	No	ZNo	Buffalo	4 to 5 years	Second	Non Pregnant	Negative	23
48	KF12	Irfan Dairy	Kasur	31.121756	74.459882	29	23	6	Crossbred	Yes	mixed	No	No	Yes	5	Yes	With gloves	No	0	No	Concreted	No	No	No	ZNo	Buffalo	More than 6 years	Fifth	Non Pregnant	Negative	28
49	KF13	Fareed Dairy	Kasur	31.118812	74.46209	15	12	3	Local	Yes	Stall feeding	Yes	Yes	Yes	3	Yes	By forceps	No	0	No	Concreted	No	No	No	ZNo	Cow	2 to 3 years	First	Non Pregnant	Negative	29
50	KF13	Fareed Dairy	Kasur	31.118812	74.46209	15	12	3	Local	Yes	Stall feeding	Yes	Other	Yes	4	Yes	By forceps	No	0	No	Concreted	No	No	No	ZNo	Cow	2 to 3 years	First	Non Pregnant	Negative	24
51	KF13	Fareed Dairy	Kasur	31.118812	74.46209	15	12	3	Local	Yes	Stall feeding	Yes	Other	Yes	3	Yes	By forceps	No	0	No	Concreted	No	No	No	ZNo	Buffalo	2 to 3 years	First	Pregnant	Negative	31
52	KF13	Fareed Dairy	Kasur	31.118812	74.46209	15	12	3	Local	Yes	Stall feeding	Yes	Other	Yes	5	Yes	By forceps	No	0	No	Concreted	No	No	No	ZNo	Buffalo	4 to 5 years	First	Non Pregnant	Negative	29
53	KF14	Hasnain Dairy	Kasur	31.119847	74.46242	49	31	18	Crossbred	Yes	Stall feeding	Yes	Yes	Yes	0	Yes	With gloves	No	1	Yes	Concreted	Yes	Yes	No	Yes	Cow	Less than a year	Zero	Non Pregnant	Negative	31
54	KF14	Hasnain Dairy	Kasur	31.119847	74.46242	49	31	18	Crossbred	Yes	Stall feeding	Yes	Yes	Yes	0	Yes	With gloves	Yes	2	Yes	Sandy floor	Yes	Yes	No	ZNo	Cow	2 to 3 years	First	Pregnant	Positive	82
55	KF14	Hasnain Dairy	Kasur	31.119847	74.46242	49	31	18	Crossbred	Yes	Stall feeding	Yes	Yes	Yes	0	Yes	With gloves	Yes	2	Yes	Sandy floor	Yes	Yes	No	ZNo	Buffalo	4 to 5 years	Third	Non Pregnant	Positive	75
56	KF14	Hasnain Dairy	Kasur	31.119847	74.46242	49	31	18	Crossbred	Yes	Stall feeding	Yes	Other	Yes	0	Yes	With gloves	Yes	1	Yes	Sandy floor	Yes	Yes	No	ZNo	Buffalo	2 to 3 years	First	Non Pregnant	Positive	64
57	KF15	Aftab Dairy	Kasur	31.12218	74.462574	29	23	6	Local	No	Stall feeding	Yes	Other	Yes	4	Yes	Bare handed	No	0	Yes	Concreted	No	No	No	ZNo	Cow	2 to 3 years	First	Non Pregnant	Negative	27
58	KF15	Aftab Dairy	Kasur	31.12218	74.462574	29	23	6	Local	No	Stall feeding	Yes	Other	Yes	6	Yes	Bare handed	No	0	Yes	Concreted	No	No	No	ZNo	Cow	2 to 3 years	First	Non Pregnant	Negative	28
59	KF15	Aftab Dairy	Kasur	31.12218	74.462574	29	23	6	Local	No	Stall feeding	Yes	Yes	Yes	4	Yes	Bare handed	No	0	Yes	Concreted	No	No	No	ZNo	Buffalo	2 to 3 years	First	Pregnant	Negative	27
60	KF15	Aftab Dairy	Kasur	31.12218	74.462574	29	23	6	Local	No	Stall feeding	Yes	Other	Yes	5	Yes	Bare handed	No	0	Yes	Concreted	No	No	No	ZNo	Buffalo	More than 6 years	Fifth	Pregnant	Negative	29
61	KF16	Behroz Dairy	Kasur	31.119	74.456453	30	27	3	Crossbred	Yes	mixed	Yes	Other	Yes	3	Yes	With gloves	No	0	Yes	Concreted	No	Yes	No	ZNo	Cow	Less than a year	Zero	Non Pregnant	Negative	27
62	KF16	Behroz Dairy	Kasur	31.119	74.456453	30	27	3	Crossbred	Yes	mixed	Yes	Other	Yes	4	Yes	With gloves	No	0	Yes	Concreted	No	Yes	No	ZNo	Cow	More than 6 years	Fifth	Non Pregnant	Negative	34
63	KF16	Behroz Dairy	Kasur	31.119	74.456453	30	27	3	Crossbred	Yes	mixed	Yes	Other	Yes	3	Yes	With gloves	No	0	Yes	Concreted	No	Yes	No	ZNo	Buffalo	2 to 3 years	First	Non Pregnant	Negative	32
64	KF16	Behroz Dairy	Kasur	31.119	74.456453	30	27	3	Crossbred	Yes	mixed	Yes	Other	Yes	2	Yes	With gloves	No	0	Yes	Concreted	No	Yes	No	Yes	Buffalo	2 to 3 years	First	Pregnant	Negative	25
65	ShF1	Almas dairy	Sheikhpura	31.72744	74.018366	26	9	17	Local	No	Stall feeding	Yes	Other	Yes	0	Yes	By forceps	No	1	Yes	Concreted	Yes	Yes	No	Yes	Cow	Less than a year	Zero	Non Pregnant	Negative	28
66	ShF1	Almas dairy	Sheikhpura	31.72744	74.018366	26	9	17	Local	No	Stall feeding	Yes	Other	Yes	0	Yes	By forceps	Yes	2	Yes	Sandy floor	Yes	Yes	No	ZNo	Cow	2 to 3 years	First	Pregnant	Positive	67
67	ShF1	Almas dairy	Sheikhpura	31.72744	74.018366	26	9	17	Local	No	Stall feeding	Yes	Other	Yes	0	Yes	By forceps	Yes	2	Yes	Sandy floor	Yes	Yes	No	ZNo	Buffalo	4 to 5 years	Third	Non Pregnant	Positive	54
68	ShF1	Almas dairy	Sheikhpura	31.72744	74.018366	26	9	17	Local	No	Stall feeding	Yes	Other	Yes	0	Yes	By forceps	Yes	1	Yes	Sandy floor	Yes	Yes	No	ZNo	Buffalo	2 to 3 years	First	Non Pregnant	Positive	67
69	ShF2	Ashar Dairy	Sheikhpura	31.732701	74.039309	39	28	11	Crossbred	No	Stall feeding	No	No	Yes	4	Yes	Bare handed	No	0	No	Concreted	No	No	No	ZNo	Cow	More than 6 years	Fifth	Non Pregnant	Negative	31
70	ShF2	Ashar Dairy	Sheikhpura	31.732701	74.039309	39	28	11	Crossbred	No	Stall feeding	No	No	Yes	2	Yes	Bare handed	No	0	No	Concreted	No	No	No	ZNo	Cow	More than 6 years	Fifth	Non Pregnant	Negative	27
71	ShF2	Ashar Dairy	Sheikhpura	31.732701	74.039309	39	28	11	Crossbred	No	Stall feeding	No	No	Yes	3	Yes	Bare handed	No	0	No	Concreted	No	No	No	ZNo	Buffalo	2 to 3 years	First	Non Pregnant	Negative	26
72	ShF2	Ashar Dairy	Sheikhpura	31.732701	74.039309	39	28	11	Crossbred	No	Stall feeding	No	No	Yes	2	Yes	Bare handed	No	0	No	Concreted	No	No	No	ZNo	Buffalo	2 to 3 years	First	Pregnant	Negative	28
73	ShF3	Hassnain dairy	Sheikhpura	31.75343	74.047549	31	13	18	Local	Yes	mixed	No	No	Yes	3	Yes	With gloves	No	0	No	Sandy floor	No	No	No	ZNo	Cow	4 to 5 years	Second	Non Pregnant	Negative	32
74	ShF3	Hassnain dairy	Sheikhpura	31.75343	74.047549	31	13	18	Local	Yes	mixed	No	No	Yes	2	Yes	With gloves	No	0	No	Sandy floor	No	No	No	ZNo	Cow	2 to 3 years	First	Non Pregnant	Negative	37
75	ShF3	Hassnain dairy	Sheikhpura	31.75343	74.047549	31	13	18	Local	Yes	mixed	No	No	Yes	5	Yes	With gloves	No	0	No	Sandy floor	No	No	No	ZNo	Buffalo	4 to 5 years	First	Pregnant	Negative	31
76	ShF3	Hassnain dairy	Sheikhpura	31.75343	74.047549	31	13	18	Local	Yes	mixed	Yes	Other	ZNo	0	Yes	With gloves	Yes	2	No	Sandy floor	Yes	No	No	ZNo	Buffalo	4 to 5 years	First	Non Pregnant	Positive	58
77	ShF4	Ali dairy	Sheikhpura	31.765107	74.025233	47	32	15	Crossbred	Yes	mixed	Yes	Yes	ZNo	0	Yes	By tweezers	Yes	2	No	Sandy floor	Yes	No	No	Yes	Cow	2 to 3 years	First	Non Pregnant	Positive	63
78	ShF4	Ali dairy	Sheikhpura	31.765107	74.025233	47	32	15	Crossbred	Yes	mixed	No	No	Yes	6	Yes	By tweezers	No	0	No	Concreted	No	No	No	ZNo	Cow	More than 6 years	Fifth	Non Pregnant	Negative	34
79	ShF4	Ali dairy	Sheikhpura	31.765107	74.025233	47	32	15	Crossbred	Yes	mixed	No	No	Yes	3	Yes	By tweezers	No	0	No	Concreted	No	No	No	ZNo	Buffalo	2 to 3 years	First	Non Pregnant	Negative	31
80	ShF4	Ali dairy	Sheikhpura	31.765107	74.025233	47	32	15	Crossbred	Yes	mixed	No	No	Yes	3	Yes	By tweezers	No	0	No	Concreted	No	No	No	ZNo	Buffalo	2 to 3 years	First	Non Pregnant	Negative	39
81	ShF5	Hassan dairy	Sheikhpura	31.725692	74.064028	26	17	9	Local	Yes	mixed	No	No	Yes	5	No	With gloves	No	0	No	Concreted	No	No	No	ZNo	Cow	2 to 3 years	First	Non Pregnant	Negative	24
82	ShF5	Hassan dairy	Sheikhpura	31.725692	74.064028	26	17	9	Local	Yes	mixed	No	No	Yes	3	No	With gloves	No	0	No	Sandy floor	No	No	No	ZNo	Cow	2 to 3 years	First	Non Pregnant	Negative	27
83	ShF5	Hassan dairy	Sheikhpura	31.725692	74.064028	26	17	9	Local	Yes	mixed	No	No	Yes	4	No	With gloves	No	0	No	Sandy floor	No	No	No	Yes	Buffalo	More than 6 years	Fifth	Non Pregnant	Negative	31
84	ShF5	Hassan dairy	Sheikhpura	31.725692	74.064028	26	17	9	Local	Yes	mixed	Yes	Yes	ZNo	0	No	With gloves	Yes	2	No	Sandy floor	Yes	No	No	Yes	Buffalo	2 to 3 years	Fourth	Pregnant	Positive	36
85	ShF6	Saman Dairy	Sheikhpura	31.786121	74.034674	40	19	21	Crossbred	Yes	mixed	Yes	Yes	ZNo	0	Yes	Bare handed	Yes	2	No	Sandy floor	Yes	No	No	Yes	Cow	2 to 3 years	Fourth	Non Pregnant	Positive	28
86	ShF6	Saman Dairy	Sheikhpura	31.786121	74.034674	40	19	21	Crossbred	Yes	mixed	Yes	Yes	ZNo	0	Yes	Bare handed	Yes	2	No	Sandy floor	Yes	No	No	Yes	Cow	4 to 5 years	Second	Pregnant	Positive	31
87	ShF6	Saman Dairy	Sheikhpura	31.786121	74.034674	40	19	21	Crossbred	Yes	mixed	Yes	Other	Yes	3	Yes	Bare handed	No	0	No	Sandy floor	Yes	No	No	Yes	Buffalo	2 to 3 years	Fourth	Non Pregnant	Negative	29
88	ShF6	Saman Dairy	Sheikhpura	31.786121	74.034674	40	19	21	Crossbred	Yes	mixed	Yes	Yes	Yes	5	Yes	Bare handed	No	0	No	Sandy floor	Yes	No	No	Yes	Buffalo	More than 6 years	Fifth	Non Pregnant	Negative	35
89	ShF7	Fazal Dairy	Sheikhpura	31.746278	74.043944	38	10	28	Local	No	mixed	No	No	Yes	4	No	With gloves	No	0	Yes	Sandy floor	Yes	No	No	Yes	Cow	More than 6 years	Fifth	Non Pregnant	Negative	32
90	ShF7	Fazal Dairy	Sheikhpura	31.746278	74.043944	38	10	28	Local	No	mixed	No	No	Yes	6	No	With gloves	No	0	Yes	Sandy floor	Yes	No	No	Yes	Cow	4 to 5 years	Fourth	Non Pregnant	Negative	28
91	ShF7	Fazal Dairy	Sheikhpura	31.746278	74.043944	38	10	28	Local	No	mixed	Yes	Yes	ZNo	0	No	With gloves	Yes	2	Yes	Sandy floor	Yes	No	Yes	Yes	Buffalo	More than 6 years	Fifth	Pregnant	Positive	81
92	ShF7	Fazal Dairy	Sheikhpura	31.746278	74.043944	38	10	28	Local	No	mixed	Yes	Yes	ZNo	0	No	With gloves	Yes	3	Yes	Sandy floor	Yes	No	Yes	Yes	Buffalo	2 to 3 years	Fourth	Non Pregnant	Positive	63
93	ShF8	Sheikh Dairy	Sheikhpura	31.752262	74.006865	23	14	9	Crossbred	Yes	mixed	No	No	Yes	4	Yes	Bare handed	No	0	No	Sandy floor	Yes	No	No	Yes	Cow	More than 6 years	Fifth	Non Pregnant	Negative	24
94	ShF8	Sheikh Dairy	Sheikhpura	31.752262	74.006865	23	14	9	Crossbred	Yes	mixed	No	No	Yes	5	Yes	Bare handed	No	0	No	Sandy floor	Yes	No	No	Yes	Cow	2 to 3 years	Second	Non Pregnant	Negative	32
95	ShF8	Sheikh Dairy	Sheikhpura	31.752262	74.006865	23	14	9	Crossbred	Yes	mixed	No	No	Yes	3	Yes	Bare handed	No	0	No	Sandy floor	Yes	No	No	Yes	Buffalo	2 to 3 years	Second	Non Pregnant	Negative	23
96	ShF8	Sheikh Dairy	Sheikhpura	31.752262	74.006865	23	14	9	Crossbred	Yes	mixed	No	No	Yes	4	Yes	Bare handed	No	0	No	Sandy floor	Yes	No	No	Yes	Buffalo	More than 6 years	Fifth	Non Pregnant	Negative	31
97	ShF9	Albarka Dairy	Sheikhpura	31.790644	74.013903	50	33	17	Local	No	mixed	No	No	Yes	3	Yes	Bare handed	No	0	Yes	Concreted	Yes	No	No	Yes	Cow	4 to 5 years	Second	Non Pregnant	Negative	11
98	ShF9	Albarka Dairy	Sheikhpura	31.790644	74.013903	50	33	17	Local	No	mixed	No	No	Yes	0	Yes	Bare handed	Yes	1	Yes	Concreted	Yes	No	No	Yes	Cow	4 to 5 years	Third	Non Pregnant	Negative	17
99	ShF9	Albarka Dairy	Sheikhpura	31.790644	74.013903	50	33	17	Local	No	mixed	No	No	ZNo	0	Yes	Bare handed	Yes	3	Yes	Concreted	Yes	No	No	Yes	Buffalo	More than 6 years	Fifth	Non Pregnant	Positive	52
100	ShF9	Albarka Dairy	Sheikhpura	31.790644	74.013903	50	33	17	Local	No	mixed	No	No	Yes	0	Yes	Bare handed	Yes	1	Yes	Concreted	Yes	No	No	Yes	Buffalo	4 to 5 years	First	Non Pregnant	Negative	11
101	ShF10	Aslam Dairy	Sheikhpura	31.772988	74.00532	35	31	4	Crossbred	Yes	mixed	No	No	ZNo	0	Yes	With gloves	Yes	3	Yes	Sandy floor	No	No	No	ZNo	Cow	More than 6 years	Fifth	Non Pregnant	Positive	55
102	ShF10	Aslam Dairy	Sheikhpura	31.772988	74.00532	35	31	4	Crossbred	Yes	mixed	No	No	Yes	2	Yes	With gloves	No	0	Yes	Sandy floor	No	No	No	ZNo	Cow	4 to 5 years	First	Pregnant	Negative	15
103	ShF10	Aslam Dairy	Sheikhpura	31.772988	74.00532	35	31	4	Crossbred	Yes	mixed	No	No	Yes	4	Yes	With gloves	No	0	Yes	Concreted	No	No	No	ZNo	Buffalo	More than 6 years	Fifth	Non Pregnant	Negative	16
104	ShF10	Aslam Dairy	Sheikhpura	31.772988	74.00532	35	31	4	Crossbred	Yes	mixed	No	No	Yes	2	Yes	With gloves	No	0	Yes	Concreted	No	No	No	ZNo	Buffalo	4 to 5 years	Second	Non Pregnant	Negative	17
105	ShF11	Hanan Dairy	Sheikhpura	31.791082	74.000342	18	18	0	Local	Yes	mixed	Yes	Yes	Yes	3	Yes	Bare handed	No	0	Yes	Concreted	Yes	No	No	ZNo	Cow	4 to 5 years	Second	Pregnant	Negative	21
106	ShF11	Hanan Dairy	Sheikhpura	31.791082	74.000342	18	18	0	Local	Yes	mixed	Yes	Other	Yes	2	Yes	Bare handed	No	0	Yes	Concreted	Yes	No	No	ZNo	Cow	4 to 5 years	Second	Non Pregnant	Negative	28
107	ShF11	Hanan Dairy	Sheikhpura	31.791082	74.000342	18	18	0	Local	Yes	mixed	Yes	Yes	Yes	3	Yes	Bare handed	No	0	Yes	Concreted	Yes	No	No	ZNo	Buffalo	More than 6 years	Fifth	Non Pregnant	Negative	17
108	ShF11	Hanan Dairy	Sheikhpura	31.791082	74.000342	18	18	0	Local	Yes	mixed	Yes	Other	Yes	4	Yes	Bare handed	No	0	Yes	Concreted	Yes	No	No	ZNo	Buffalo	More than 6 years	Second	Pregnant	Negative	21
109	ShF12	Haider Dairy	Sheikhpura	31.78758	73.9900042	24	13	11	Crossbred	Yes	Stall feeding	No	No	Yes	6	Yes	By forceps	No	0	No	Concreted	Yes	No	No	ZNo	Cow	4 to 5 years	Second	Non Pregnant	Negative	27
110	ShF12	Haider Dairy	Sheikhpura	31.78758	73.9900042	24	13	11	Crossbred	Yes	Stall feeding	No	No	Yes	4	Yes	By forceps	No	0	No	Concreted	Yes	No	No	ZNo	Cow	More than 6 years	Fifth	Non Pregnant	Negative	34
111	ShF12	Haider Dairy	Sheikhpura	31.78758	73.9900042	24	13	11	Crossbred	Yes	Stall feeding	No	No	Yes	5	Yes	By forceps	No	0	No	Concreted	Yes	No	No	ZNo	Buffalo	More than 6 years	Fifth	Non Pregnant	Negative	28
112	ShF12	Haider Dairy	Sheikhpura	31.78758	73.9900042	24	13	11	Crossbred	Yes	Stall feeding	No	No	Yes	3	Yes	By forceps	No	0	No	Concreted	Yes	No	No	ZNo	Buffalo	4 to 5 years	Second	Non Pregnant	Negative	27
113	ShF13	Butt Dairy	Sheikhpura	31.783057	73.978369	45	13	32	Local	Yes	Grazing	No	No	ZNo	0	Yes	Bare handed	Yes	3	No	Concreted	Yes	No	No	ZNo	Cow	More than 6 years	Fifth	Pregnant	Positive	83
114	ShF13	Butt Dairy	Sheikhpura	31.783057	73.978369	45	13	32	Local	Yes	Grazing	Yes	Other	Yes	0	Yes	Bare handed	Yes	1	No	Concreted	Yes	No	No	ZNo	Cow	4 to 5 years	First	Non Pregnant	Negative	18
115	ShF13	Butt Dairy	Sheikhpura	31.783057	73.978369	45	13	32	Local	Yes	Grazing	Yes	Yes	Yes	0	Yes	Bare handed	Yes	1	No	Concreted	Yes	No	No	ZNo	Buffalo	4 to 5 years	Second	Non Pregnant	Negative	19
116	ShF13	Butt Dairy	Sheikhpura	31.783057	73.978369	45	13	32	Local	Yes	Grazing	Yes	Yes	Yes	0	Yes	Bare handed	Yes	3	No	Concreted	Yes	No	No	ZNo	Buffalo	More than 6 years	Fifth	Pregnant	Positive	69
117	ShF14	Khan Dairy	Sheikhpura	31.782473	73.964465	37	16	21	Crossbred	No	Grazing	Yes	Other	Yes	0	No	With gloves	Yes	1	Yes	Concreted	Yes	No	No	Yes	Cow	4 to 5 years	Second	Non Pregnant	Negative	19
118	ShF14	Khan Dairy	Sheikhpura	31.782473	73.964465	37	16	21	Crossbred	No	Grazing	Yes	Other	Yes	0	No	With gloves	Yes	1	Yes	Concreted	Yes	No	No	Yes	Cow	More than 6 years	Fifth	Non Pregnant	Negative	14
119	ShF14	Khan Dairy	Sheikhpura	31.782473	73.964465	37	16	21	Crossbred	No	Grazing	No	No	Yes	0	No	With gloves	Yes	3	Yes	Sandy floor	Yes	No	No	Yes	Buffalo	More than 6 years	Fifth	Non Pregnant	Positive	52
120	ShF14	Khan Dairy	Sheikhpura	31.782473	73.964465	37	16	21	Crossbred	No	Grazing	No	No	Yes	0	No	With gloves	No	1	Yes	Concreted	Yes	No	No	ZNo	Buffalo	4 to 5 years	Second	Pregnant	Negative	21
121	ShF15	Samar Dairy	Sheikhpura	31.764815	73.983347	27	19	8	Crossbred	No	mixed	No	No	Yes	4	Yes	Bare handed	No	0	No	Concreted	Yes	No	No	ZNo	Cow	More than 6 years	Fifth	Non Pregnant	Negative	28
122	ShF15	Samar Dairy	Sheikhpura	31.764815	73.983347	27	19	8	Crossbred	No	mixed	Yes	Other	Yes	3	Yes	Bare handed	No	0	No	Concreted	Yes	No	No	ZNo	Cow	4 to 5 years	Second	Non Pregnant	Negative	24
123	ShF15	Samar Dairy	Sheikhpura	31.764815	73.983347	27	19	8	Crossbred	No	mixed	Yes	Other	Yes	2	Yes	Bare handed	No	0	No	Concreted	Yes	No	No	ZNo	Buffalo	4 to 5 years	Second	Non Pregnant	Negative	32
124	ShF15	Samar Dairy	Sheikhpura	31.764815	73.983347	27	19	8	Crossbred	No	mixed	No	No	Yes	4	Yes	Bare handed	No	0	No	Concreted	Yes	No	No	ZNo	Buffalo	4 to 5 years	Fifth	Pregnant	Negative	21
125	ShF16	Zulqarnain Dairy	Sheikhpura	31.7527	74.006865	42	18	24	Local	No	Stall feeding	No	No	Yes	0	Yes	Bare handed	No	1	No	Sandy floor	Yes	No	No	ZNo	Cow	4 to 5 years	Second	Non Pregnant	Negative	19
126	ShF16	Zulqarnain Dairy	Sheikhpura	31.7527	74.006865	42	18	24	Local	No	Stall feeding	Yes	Yes	Yes	0	Yes	Bare handed	Yes	1	No	Sandy floor	Yes	No	No	ZNo	Cow	More than 6 years	Fifth	Non Pregnant	Positive	84
127	ShF16	Zulqarnain Dairy	Sheikhpura	31.7527	74.006865	42	18	24	Local	No	Stall feeding	Yes	Yes	Yes	0	Yes	Bare handed	Yes	1	No	Sandy floor	Yes	No	No	ZNo	Buffalo	More than 6 years	Fifth	Non Pregnant	Positive	54
128	ShF16	Zulqarnain Dairy	Sheikhpura	31.7527	74.006865	42	18	24	Local	No	Stall feeding	No	No	Yes	2	Yes	Bare handed	No	0	No	Sandy floor	Yes	No	No	ZNo	Buffalo	4 to 5 years	Second	Non Pregnant	Negative	17
129	VeF1	Aadil Dairy	Vehari	30.046071	72.33294	33	29	4	Local	No	Stall feeding	Yes	Yes	ZNo	0	Yes	Bare handed	Yes	2	Yes	Concreted	Yes	No	No	ZNo	Cow	More than 6 years	Fifth	Non Pregnant	Positive	71
130	VeF1	Aadil Dairy	Vehari	30.046071	72.33294	33	29	4	Local	No	Stall feeding	Yes	Yes	Yes	3	Yes	Bare handed	Yes	0	Yes	Concreted	Yes	No	No	ZNo	Cow	2 to 3 years	First	Pregnant	Negative	18
131	VeF1	Aadil Dairy	Vehari	30.046071	72.33294	33	29	4	Local	No	Stall feeding	Yes	Yes	ZNo	0	Yes	Bare handed	Yes	2	Yes	Sandy floor	Yes	No	No	ZNo	Buffalo	More than 6 years	Fifth	Non Pregnant	Positive	69
132	VeF1	Aadil Dairy	Vehari	30.046071	72.33294	33	29	4	Local	No	Stall feeding	Yes	Other	Yes	3	Yes	Bare handed	No	0	Yes	Concreted	Yes	No	No	ZNo	Buffalo	More than 6 years	Fifth	Non Pregnant	Negative	15
133	VeF2	Aamir Dairy	Vehari	30.043848	72.329801	14	8	6	Crossbred	Yes	Stall feeding	Yes	Other	Yes	2	Yes	Bare handed	No	0	No	Concreted	Yes	No	No	ZNo	Cow	4 to 5 years	Second	Non Pregnant	Negative	18
134	VeF2	Aamir Dairy	Vehari	30.043848	72.329801	14	8	6	Crossbred	Yes	Stall feeding	Yes	Other	Yes	3	Yes	Bare handed	No	0	No	Concreted	Yes	No	No	ZNo	Cow	4 to 5 years	Second	Non Pregnant	Negative	23
135	VeF2	Aamir Dairy	Vehari	30.043848	72.329801	14	8	6	Crossbred	Yes	Stall feeding	Yes	Other	Yes	2	Yes	Bare handed	No	0	No	Concreted	Yes	No	No	ZNo	Buffalo	4 to 5 years	Fifth	Pregnant	Negative	18
136	VeF2	Aamir Dairy	Vehari	30.043848	72.329801	14	8	6	Crossbred	Yes	Stall feeding	Yes	Yes	Yes	5	Yes	Bare handed	No	0	No	Concreted	Yes	No	No	ZNo	Buffalo	More than 6 years	Fourth	Pregnant	Negative	28
137	VeF3	Laghari Dairy	Vehari	30.037672	72.339789	22	18	4	Local	Yes	mixed	No	No	Yes	6	Yes	With gloves	No	0	Yes	Concreted	Yes	No	No	Yes	Cow	4 to 5 years	First	Non Pregnant	Negative	29
138	VeF3	Laghari Dairy	Vehari	30.037672	72.339789	22	18	4	Local	Yes	mixed	No	No	Yes	3	Yes	With gloves	No	0	Yes	Concreted	Yes	No	No	Yes	Cow	More than 6 years	Fifth	Non Pregnant	Negative	18
139	VeF3	Laghari Dairy	Vehari	30.037672	72.339789	22	18	4	Local	Yes	mixed	No	No	Yes	3	Yes	With gloves	No	0	Yes	Concreted	Yes	No	No	Yes	Buffalo	4 to 5 years	Second	Non Pregnant	Negative	23
140	VeF3	Laghari Dairy	Vehari	30.037672	72.339789	22	18	4	Local	Yes	mixed	No	No	Yes	5	Yes	With gloves	No	0	Yes	Concreted	Yes	No	No	Yes	Buffalo	4 to 5 years	Second	Non Pregnant	Negative	21
141	VeF4	Abbas Dairy	Vehari	30.044959	72.364472	29	23	6	Crossbred	Yes	Grazing	Yes	Yes	Yes	0	Yes	Bare handed	No	1	No	Sandy floor	No	No	No	Yes	Cow	4 to 5 years	Second	Non Pregnant	Negative	19
142	VeF4	Abbas Dairy	Vehari	30.044959	72.364472	29	23	6	Crossbred	Yes	Grazing	Yes	Yes	ZNo	0	Yes	Bare handed	Yes	3	No	Sandy floor	No	No	No	Yes	Cow	More than 6 years	Fifth	Non Pregnant	Positive	54
143	VeF4	Abbas Dairy	Vehari	30.044959	72.364472	29	23	6	Crossbred	Yes	Grazing	Yes	Yes	Yes	0	Yes	Bare handed	Yes	1	No	Sandy floor	No	No	No	Yes	Buffalo	4 to 5 years	Second	Non Pregnant	Negative	13
144	VeF4	Abbas Dairy	Vehari	30.044959	72.364472	29	23	6	Crossbred	Yes	Grazing	Yes	Yes	ZNo	0	Yes	Bare handed	Yes	2	No	Sandy floor	No	No	No	Yes	Buffalo	More than 6 years	Fifth	Pregnant	Positive	67
145	VeF5	Bajwa Dairy	Vehari	30.0478	72.369466	36	17	19	Crossbred	No	mixed	No	No	Yes	0	Yes	Bare handed	Yes	1	No	Concreted	Yes	No	No	ZNo	Cow	Less than a year	Zero	Non Pregnant	Negative	23
146	VeF5	Bajwa Dairy	Vehari	30.0478	72.369466	36	17	19	Crossbred	No	mixed	No	No	Yes	0	Yes	Bare handed	Yes	3	No	Sandy floor	Yes	No	No	ZNo	Cow	More than 6 years	Fifth	Pregnant	Positive	71
147	VeF5	Bajwa Dairy	Vehari	30.0478	72.369466	36	17	19	Crossbred	No	mixed	Yes	Yes	Yes	0	Yes	Bare handed	Yes	3	No	Concreted	Yes	No	No	ZNo	Buffalo	4 to 5 years	Second	Non Pregnant	Positive	78
148	VeF5	Bajwa Dairy	Vehari	30.0478	72.369466	36	17	19	Crossbred	No	mixed	Yes	Yes	Yes	0	Yes	Bare handed	Yes	1	No	Concreted	Yes	No	No	ZNo	Buffalo	4 to 5 years	Second	Non Pregnant	Negative	28
149	VeF6	Aabid Dairy	Vehari	30.045083	72.376029	33	27	6	Crossbred	No	mixed	Yes	No	ZNo	3	Yes	With gloves	No	0	No	Sandy floor	No	No	No	ZNo	Cow	More than 6 years	Fifth	Non Pregnant	Positive	53
150	VeF6	Aabid Dairy	Vehari	30.045083	72.376029	33	27	6	Crossbred	No	mixed	Yes	Other	Yes	4	Yes	With gloves	No	0	No	Concreted	No	No	No	ZNo	Cow	2 to 3 years	Second	Non Pregnant	Negative	18
151	VeF6	Aabid Dairy	Vehari	30.045083	72.376029	33	27	6	Crossbred	No	mixed	Yes	Yes	Yes	3	Yes	With gloves	No	0	No	Concreted	No	No	No	ZNo	Buffalo	2 to 3 years	First	Non Pregnant	Negative	21
152	VeF6	Aabid Dairy	Vehari	30.045083	72.376029	33	27	6	Crossbred	No	mixed	Yes	Yes	Yes	5	Yes	With gloves	No	0	No	Concreted	No	No	No	ZNo	Buffalo	4 to 5 years	Second	Pregnant	Negative	19
153	VeF7	Quom Dairy	Vehari	30.045947	72.338779	26	22	4	Local	Yes	mixed	No	Yes	Yes	4	Yes	With gloves	No	0	No	Concreted	Yes	No	No	ZNo	Cow	Less than a year	Zero	Non Pregnant	Negative	21
154	VeF7	Quom Dairy	Vehari	30.045947	72.338779	26	22	4	Local	Yes	mixed	Yes	No	Yes	3	Yes	With gloves	No	0	No	Concreted	Yes	No	No	ZNo	Cow	2 to 3 years	Second	Non Pregnant	Negative	29
155	VeF7	Quom Dairy	Vehari	30.045947	72.338779	26	22	4	Local	Yes	mixed	Yes	Other	Yes	2	Yes	With gloves	No	0	No	Concreted	Yes	No	No	ZNo	Buffalo	2 to 3 years	Second	Non Pregnant	Negative	17
156	VeF7	Quom Dairy	Vehari	30.045947	72.338779	26	22	4	Local	Yes	mixed	Yes	Other	Yes	3	Yes	With gloves	No	0	No	Concreted	Yes	No	No	ZNo	Buffalo	4 to 5 years	Second	Pregnant	Negative	23
157	VeF8	Asif Dairy	Vehari	30.03829	72.341358	14	11	3	Crossbred	No	mixed	Yes	Other	Yes	2	Yes	Bare handed	No	0	Yes	Concreted	Yes	No	No	Yes	Cow	Less than a year	Zero	Non Pregnant	Negative	19
158	VeF8	Asif Dairy	Vehari	30.03829	72.341358	14	11	3	Crossbred	No	mixed	Yes	Other	Yes	5	Yes	Bare handed	No	0	Yes	Concreted	Yes	No	No	Yes	Cow	2 to 3 years	First	Pregnant	Negative	18
159	VeF8	Asif Dairy	Vehari	30.03829	72.341358	14	11	3	Crossbred	No	mixed	Yes	Other	Yes	6	Yes	Bare handed	No	0	Yes	Concreted	Yes	No	No	Yes	Buffalo	4 to 5 years	Second	Non Pregnant	Negative	19
160	VeF8	Asif Dairy	Vehari	30.03829	72.341358	14	11	3	Crossbred	No	mixed	Yes	Other	Yes	3	Yes	Bare handed	No	0	Yes	Concreted	Yes	No	No	Yes	Buffalo	2 to 3 years	Second	Non Pregnant	Negative	11
161	VeF9	Faisal Dairy	Vehari	30.04465	72.356197	20	14	6	Crossbred	Yes	mixed	Yes	Other	Yes	3	Yes	Bare handed	No	0	No	Concreted	No	No	No	ZNo	Cow	Less than a year	Zero	Non Pregnant	Negative	18
162	VeF9	Faisal Dairy	Vehari	30.04465	72.356197	20	14	6	Crossbred	Yes	mixed	Yes	Yes	Yes	5	Yes	Bare handed	No	0	No	Sandy floor	No	No	No	ZNo	Cow	More than 6 years	Fifth	Pregnant	Positive	83
163	VeF9	Faisal Dairy	Vehari	30.04465	72.356197	20	14	6	Crossbred	Yes	mixed	No	Yes	Yes	3	Yes	Bare handed	No	0	No	Sandy floor	No	No	No	ZNo	Buffalo	More than 6 years	Fifth	Non Pregnant	Positive	73
164	VeF9	Faisal Dairy	Vehari	30.04465	72.356197	20	14	6	Crossbred	Yes	mixed	No	No	Yes	4	Yes	Bare handed	No	0	No	Concreted	No	No	No	ZNo	Buffalo	2 to 3 years	Second	Non Pregnant	Negative	18
165	VeF10	Salman Dairy	Vehari	30.031249	72.341501	25	18	7	Local	No	Stall feeding	No	No	Yes	3	Yes	Bare handed	No	0	No	Concreted	Yes	No	No	Yes	Cow	Less than a year	Zero	Non Pregnant	Negative	21
166	VeF10	Salman Dairy	Vehari	30.031249	72.341501	25	18	7	Local	No	Stall feeding	No	No	Yes	5	Yes	Bare handed	No	0	No	Concreted	Yes	No	No	Yes	Cow	2 to 3 years	First	Non Pregnant	Negative	19
167	VeF10	Salman Dairy	Vehari	30.031249	72.341501	25	18	7	Local	No	Stall feeding	No	No	Yes	0	Yes	Bare handed	Yes	2	No	Concreted	Yes	No	No	Yes	Buffalo	2 to 3 years	First	Non Pregnant	Negative	17
168	VeF10	Salman Dairy	Vehari	30.031249	72.341501	25	18	7	Local	No	Stall feeding	No	No	ZNo	0	Yes	Bare handed	Yes	2	No	Sandy floor	Yes	No	No	Yes	Buffalo	More than 6 years	Fourth	Pregnant	Positive	83
169	VeF11	Imran Dairy	Vehari	30.061732	72.373337	23	19	4	Crossbred	No	mixed	Yes	Yes	Yes	0	Yes	With gloves	Yes	2	No	Sandy floor	Yes	No	No	Yes	Cow	More than 6 years	Fourth	Non Pregnant	Positive	58
170	VeF11	Imran Dairy	Vehari	30.061732	72.373337	23	19	4	Crossbred	No	mixed	Yes	Yes	Yes	0	Yes	With gloves	Yes	1	No	Concreted	Yes	No	No	Yes	Cow	2 to 3 years	First	Pregnant	Negative	18
171	VeF11	Imran Dairy	Vehari	30.061732	72.373337	23	19	4	Crossbred	No	mixed	No	No	Yes	0	Yes	With gloves	Yes	1	No	Concreted	Yes	No	No	Yes	Buffalo	4 to 5 years	Second	Non Pregnant	Negative	14
172	VeF11	Imran Dairy	Vehari	30.061732	72.373337	23	19	4	Crossbred	No	mixed	No	No	Yes	0	Yes	With gloves	Yes	1	No	Concreted	Yes	No	No	Yes	Buffalo	2 to 3 years	Second	Non Pregnant	Negative	21
173	VeF12	Kaleem Dairy	Vehari	30.061671	72.379045	19	11	8	Local	Yes	mixed	No	No	Yes	4	Yes	Bare handed	No	0	No	Concreted	Yes	No	No	Yes	Cow	Less than a year	Zero	Non Pregnant	Negative	18
174	VeF12	Kaleem Dairy	Vehari	30.061671	72.379045	19	11	8	Local	Yes	mixed	No	No	Yes	3	Yes	Bare handed	No	0	No	Sandy floor	Yes	No	No	Yes	Cow	4 to 5 years	Fifth	Pregnant	Positive	75
175	VeF12	Kaleem Dairy	Vehari	30.061671	72.379045	19	11	8	Local	Yes	mixed	No	No	Yes	2	Yes	Bare handed	No	0	No	Concreted	Yes	No	No	Yes	Buffalo	Less than a year	Zero	Non Pregnant	Negative	18
176	VeF12	Kaleem Dairy	Vehari	30.061671	72.379045	19	11	8	Local	Yes	mixed	No	No	Yes	0	Yes	Bare handed	Yes	2	No	Concreted	Yes	No	No	Yes	Buffalo	More than 6 years	Fourth	Non Pregnant	Negative	11
177	VeF13	Mehmood Dairy	Vehari	30.06661	72.364919	19	16	3	Crossbred	Yes	mixed	No	No	Yes	0	Yes	With gloves	Yes	2	No	Sandy floor	Yes	No	No	Yes	Cow	More than 6 years	Fourth	Non Pregnant	Negative	21
178	VeF13	Mehmood Dairy	Vehari	30.06661	72.364919	19	16	3	Crossbred	Yes	mixed	No	No	Yes	0	Yes	With gloves	Yes	2	No	Sandy floor	Yes	No	No	Yes	Cow	2 to 3 years	First	Non Pregnant	Negative	24
179	VeF13	Mehmood Dairy	Vehari	30.06661	72.364919	19	16	3	Crossbred	Yes	mixed	No	No	Yes	0	Yes	With gloves	Yes	1	No	Sandy floor	Yes	No	No	Yes	Buffalo	Less than a year	Zero	Non Pregnant	Negative	19
180	VeF13	Mehmood Dairy	Vehari	30.06661	72.364919	19	16	3	Crossbred	Yes	mixed	No	No	Yes	0	Yes	With gloves	Yes	2	No	Sandy floor	Yes	No	No	Yes	Buffalo	2 to 3 years	First	Pregnant	Negative	23
181	VeF14	Mudaiser Dairy	Vehari	30.060189	72.367202	22	13	9	Local	Yes	mixed	No	No	Yes	0	No	Bare handed	Yes	1	No	Concreted	Yes	No	No	Yes	Cow	4 to 5 years	Second	Non Pregnant	Negative	26
182	VeF14	Mudaiser Dairy	Vehari	30.060189	72.367202	22	13	9	Local	Yes	mixed	No	No	Yes	0	No	Bare handed	Yes	1	No	Concreted	Yes	No	No	Yes	Cow	More than 6 years	Fourth	Non Pregnant	Negative	18
183	VeF14	Mudaiser Dairy	Vehari	30.060189	72.367202	22	13	9	Local	Yes	mixed	No	No	Yes	0	No	Bare handed	Yes	1	No	Concreted	Yes	No	No	Yes	Buffalo	2 to 3 years	Second	Non Pregnant	Negative	19
184	VeF14	Mudaiser Dairy	Vehari	30.060189	72.367202	22	13	9	Local	Yes	mixed	No	No	Yes	3	No	Bare handed	No	0	No	Concreted	Yes	No	No	Yes	Buffalo	4 to 5 years	First	Non Pregnant	Negative	21
185	VeF15	Noman Dairy	Vehari	30.061856	72.359242	24	14	10	Crossbred	Yes	mixed	Yes	Other	Yes	2	Yes	Bare handed	No	0	No	Sandy floor	Yes	No	No	ZNo	Cow	Less than a year	Zero	Non Pregnant	Negative	31
186	VeF15	Noman Dairy	Vehari	30.061856	72.359242	24	14	10	Crossbred	Yes	mixed	Yes	Other	Yes	5	Yes	Bare handed	No	0	No	Sandy floor	Yes	No	No	ZNo	Cow	2 to 3 years	First	Pregnant	Negative	28
187	VeF15	Noman Dairy	Vehari	30.061856	72.359242	24	14	10	Crossbred	Yes	mixed	Yes	Other	Yes	6	Yes	Bare handed	No	0	No	Sandy floor	Yes	No	No	ZNo	Buffalo	4 to 5 years	Second	Non Pregnant	Negative	17
188	VeF15	Noman Dairy	Vehari	30.061856	72.359242	24	14	10	Crossbred	Yes	mixed	Yes	Yes	Yes	3	Yes	Bare handed	No	0	No	Sandy floor	Yes	No	No	ZNo	Buffalo	More than 6 years	Fourth	Non Pregnant	Negative	11
189	VeF16	Rafi Dairy	Vehari	30.057405	72.340982	27	10	17	Local	Yes	mixed	No	No	Yes	3	Yes	Bare handed	No	0	No	Sandy floor	Yes	No	No	ZNo	Cow	More than 6 years	Fifth	Non Pregnant	Positive	59
190	VeF16	Rafi Dairy	Vehari	30.057405	72.340982	27	10	17	Local	Yes	mixed	Yes	Yes	Yes	5	Yes	Bare handed	No	0	No	Concreted	Yes	No	No	ZNo	Cow	4 to 5 years	First	Non Pregnant	Negative	25
191	VeF16	Rafi Dairy	Vehari	30.057405	72.340982	27	10	17	Local	Yes	mixed	Yes	Yes	Yes	3	Yes	Bare handed	No	0	No	Sandy floor	Yes	No	No	ZNo	Buffalo	More than 6 years	Fifth	Pregnant	Positive	29
192	VeF16	Rafi Dairy	Vehari	30.057405	72.340982	27	10	17	Local	Yes	mixed	No	No	Yes	4	Yes	Bare handed	No	0	No	Concreted	Yes	No	No	ZNo	Buffalo	More than 6 years	Fourth	Pregnant	Negative	12
193	MgF1	Rashid Dairy	Muzaffargarh	30.09954	71.206165	36	31	5	Crossbred	Yes	mixed	Yes	Yes	Yes	3	Yes	Bare handed	No	0	No	Sandy floor	Yes	No	No	ZNo	Cow	2 to 3 years	Second	Non Pregnant	Negative	8
194	MgF1	Rashid Dairy	Muzaffargarh	30.09954	71.206165	36	31	5	Crossbred	Yes	mixed	Yes	Other	Yes	5	Yes	Bare handed	No	0	No	Sandy floor	Yes	No	No	ZNo	Cow	4 to 5 years	First	Non Pregnant	Negative	7
195	MgF1	Rashid Dairy	Muzaffargarh	30.09954	71.206165	36	31	5	Crossbred	Yes	mixed	Yes	Other	Yes	4	Yes	Bare handed	No	0	No	Sandy floor	Yes	No	No	ZNo	Buffalo	4 to 5 years	Second	Pregnant	Negative	28
196	MgF1	Rashid Dairy	Muzaffargarh	30.09954	71.206165	36	31	5	Crossbred	Yes	mixed	Yes	Yes	Yes	0	Yes	Bare handed	No	0	No	Sandy floor	Yes	No	No	ZNo	Buffalo	More than 6 years	Fourth	Pregnant	Negative	16
197	MgF2	Rizwan Dairy	Muzaffargarh	30.099094	71.19638	32	21	11	Local	No	Grazing	Yes	Yes	Yes	0	Yes	With gloves	No	0	No	Sandy floor	Yes	No	No	ZNo	Cow	Less than a year	Zero	Non Pregnant	Negative	18
198	MgF2	Rizwan Dairy	Muzaffargarh	30.099094	71.19638	32	21	11	Local	No	Grazing	Yes	Yes	Yes	0	Yes	With gloves	No	0	No	Concreted	Yes	No	No	ZNo	Cow	2 to 3 years	Second	Non Pregnant	Negative	31
199	MgF2	Rizwan Dairy	Muzaffargarh	30.099094	71.19638	32	21	11	Local	No	Grazing	No	No	Yes	0	Yes	With gloves	No	0	No	Concreted	Yes	No	No	ZNo	Buffalo	2 to 3 years	Second	Non Pregnant	Negative	27
200	MgF2	Rizwan Dairy	Muzaffargarh	30.099094	71.19638	32	21	11	Local	No	Grazing	No	No	Yes	5	Yes	With gloves	No	0	No	Concreted	Yes	No	No	ZNo	Buffalo	4 to 5 years	First	Non Pregnant	Negative	29
201	MgF3	Saeed Dairy	Muzaffargarh	30.075532	71.208849	45	32	13	Local	No	mixed	No	No	Yes	6	No	Bare handed	No	0	No	Concreted	No	No	No	ZNo	Cow	Less than a year	Zero	Non Pregnant	Negative	24
202	MgF3	Saeed Dairy	Muzaffargarh	30.075532	71.208849	45	32	13	Local	No	mixed	No	No	Yes	3	No	Bare handed	No	0	No	Concreted	No	No	No	ZNo	Cow	4 to 5 years	Second	Non Pregnant	Negative	37
203	MgF3	Saeed Dairy	Muzaffargarh	30.075532	71.208849	45	32	13	Local	No	mixed	No	No	Yes	3	No	Bare handed	No	0	No	Concreted	No	No	No	ZNo	Buffalo	2 to 3 years	Third	Non Pregnant	Negative	21
204	MgF3	Saeed Dairy	Muzaffargarh	30.075532	71.208849	45	32	13	Local	No	mixed	No	No	Yes	5	No	Bare handed	No	0	No	Concreted	No	No	No	ZNo	Buffalo	Less than a year	Zero	Non Pregnant	Negative	19
205	MgF4	Sijad Dairy	Muzaffargarh	30.066915	71.2000094	21	17	4	Crossbred	No	Grazing	No	No	Yes	3	Yes	With gloves	No	0	Yes	Concreted	Yes	No	No	ZNo	Cow	2 to 3 years	First	Non Pregnant	Negative	17
206	MgF4	Sijad Dairy	Muzaffargarh	30.066915	71.2000094	21	17	4	Crossbred	No	Grazing	No	No	Yes	4	Yes	With gloves	No	0	Yes	Concreted	Yes	No	No	ZNo	Cow	2 to 3 years	First	Non Pregnant	Negative	15
207	MgF4	Sijad Dairy	Muzaffargarh	30.066915	71.2000094	21	17	4	Crossbred	No	Grazing	No	No	Yes	3	Yes	With gloves	No	0	Yes	Sandy floor	Yes	No	No	ZNo	Buffalo	4 to 5 years	Fourth	Pregnant	Positive	72
208	MgF4	Sijad Dairy	Muzaffargarh	30.066915	71.2000094	21	17	4	Crossbred	No	Grazing	Yes	Other	Yes	5	Yes	With gloves	No	0	Yes	Sandy floor	Yes	No	No	ZNo	Buffalo	More than 6 years	Fifth	Non Pregnant	Positive	54
209	MgF5	Shafqat Dairy	Muzaffargarh	30.07932	71.198892	24	19	5	Local	Yes	mixed	Yes	Yes	Yes	0	Yes	Bare handed	Yes	1	Yes	Concreted	Yes	No	No	ZNo	Cow	Less than a year	Zero	Non Pregnant	Negative	34
210	MgF5	Shafqat Dairy	Muzaffargarh	30.07932	71.198892	24	19	5	Local	Yes	mixed	Yes	Other	Yes	4	Yes	Bare handed	No	0	Yes	Concreted	Yes	No	No	ZNo	Cow	2 to 3 years	Fifth	Pregnant	Positive	52
211	MgF5	Shafqat Dairy	Muzaffargarh	30.07932	71.198892	24	19	5	Local	Yes	mixed	No	No	Yes	0	Yes	Bare handed	Yes	1	Yes	Concreted	Yes	No	No	ZNo	Buffalo	4 to 5 years	Second	Non Pregnant	Negative	14
212	MgF5	Shafqat Dairy	Muzaffargarh	30.07932	71.198892	24	19	5	Local	Yes	mixed	No	No	Yes	0	Yes	Bare handed	Yes	1	Yes	Concreted	Yes	No	No	ZNo	Buffalo	More than 6 years	Fifth	Non Pregnant	Positive	73
213	MgF6	Umer Dairy	Muzaffargarh	30.074863	71.197347	30	23	7	Local	No	mixed	No	No	Yes	0	Yes	With gloves	Yes	2	Yes	Concreted	Yes	No	No	ZNo	Cow	4 to 5 years	Second	Non Pregnant	Negative	18
214	MgF6	Umer Dairy	Muzaffargarh	30.074863	71.197347	30	23	7	Local	No	mixed	No	No	Yes	0	Yes	With gloves	Yes	1	Yes	Concreted	Yes	No	No	ZNo	Cow	2 to 3 years	Second	Non Pregnant	Negative	26
215	MgF6	Umer Dairy	Muzaffargarh	30.074863	71.197347	30	23	7	Local	No	mixed	No	No	Yes	0	Yes	With gloves	Yes	2	Yes	Concreted	Yes	No	No	ZNo	Buffalo	Less than a year	Zero	Non Pregnant	Negative	21
216	MgF6	Umer Dairy	Muzaffargarh	30.074863	71.197347	30	23	7	Local	No	mixed	No	No	Yes	0	Yes	With gloves	Yes	1	Yes	Concreted	Yes	No	No	ZNo	Buffalo	2 to 3 years	First	Non Pregnant	Negative	29
217	MgF7	Zeeshan Dairy	Muzaffargarh	30.078725	71.199236	53	36	17	Crossbred	No	mixed	No	No	Yes	0	No	Bare handed	Yes	1	No	Concreted	Yes	No	No	ZNo	Cow	2 to 3 years	First	Non Pregnant	Negative	19
218	MgF7	Zeeshan Dairy	Muzaffargarh	30.078725	71.199236	53	36	17	Crossbred	No	mixed	No	No	Yes	0	No	Bare handed	Yes	1	No	Concreted	Yes	No	No	ZNo	Cow	4 to 5 years	Second	Pregnant	Negative	18
219	MgF7	Zeeshan Dairy	Muzaffargarh	30.078725	71.199236	53	36	17	Crossbred	No	mixed	Yes	Other	Yes	3	No	Bare handed	No	0	No	Concreted	Yes	No	No	ZNo	Buffalo	2 to 3 years	Second	Non Pregnant	Negative	21
220	MgF7	Zeeshan Dairy	Muzaffargarh	30.078725	71.199236	53	36	17	Crossbred	No	mixed	Yes	Yes	Yes	0	No	Bare handed	Yes	1	No	Concreted	Yes	No	No	ZNo	Buffalo	4 to 5 years	First	Non Pregnant	Positive	56
221	MgF8	Adeel Dairy	Muzaffargarh	30.076301	71.18839	18	13	5	Local	Yes	mixed	Yes	Other	Yes	2	Yes	With gloves	No	0	Yes	Concreted	Yes	No	No	ZNo	Cow	4 to 5 years	Second	Pregnant	Negative	19
222	MgF8	Adeel Dairy	Muzaffargarh	30.076301	71.18839	18	13	5	Local	Yes	mixed	Yes	Other	Yes	3	Yes	With gloves	No	0	Yes	Concreted	Yes	No	No	ZNo	Cow	More than 6 years	Fourth	Pregnant	Negative	21
223	MgF8	Adeel Dairy	Muzaffargarh	30.076301	71.18839	18	13	5	Local	Yes	mixed	No	No	Yes	5	Yes	With gloves	No	0	Yes	Concreted	Yes	No	No	ZNo	Buffalo	Less than a year	Zero	Non Pregnant	Negative	31
224	MgF8	Adeel Dairy	Muzaffargarh	30.076301	71.18839	18	13	5	Local	Yes	mixed	No	No	Yes	6	Yes	With gloves	No	0	Yes	Concreted	Yes	No	No	ZNo	Buffalo	2 to 3 years	Second	Non Pregnant	Negative	29
225	MgF9	Jamil Dairy	Muzaffargarh	30.069319	71.184957	29	17	12	Crossbred	Yes	mixed	No	No	Yes	3	Yes	With gloves	No	0	No	Concreted	Yes	No	No	ZNo	Cow	2 to 3 years	Second	Non Pregnant	Negative	21
226	MgF9	Jamil Dairy	Muzaffargarh	30.069319	71.184957	29	17	12	Crossbred	Yes	mixed	Yes	Yes	Yes	0	Yes	With gloves	Yes	2	No	Concreted	Yes	No	No	ZNo	Cow	4 to 5 years	First	Non Pregnant	Positive	54
227	MgF9	Jamil Dairy	Muzaffargarh	30.069319	71.184957	29	17	12	Crossbred	Yes	mixed	Yes	Other	Yes	0	Yes	With gloves	Yes	2	No	Concreted	Yes	No	No	ZNo	Buffalo	Less than a year	Zero	Non Pregnant	Negative	19
228	MgF9	Jamil Dairy	Muzaffargarh	30.069319	71.184957	29	17	12	Crossbred	Yes	mixed	Yes	Other	Yes	0	Yes	With gloves	Yes	1	No	Concreted	Yes	No	No	ZNo	Buffalo	2 to 3 years	First	Pregnant	Positive	57
229	MgF10	Safdar Dairy	Muzaffargarh	30.066645	71.175344	25	19	6	Local	Yes	mixed	Yes	Yes	Yes	3	Yes	With gloves	No	0	No	Concreted	Yes	No	No	ZNo	Cow	4 to 5 years	Second	Non Pregnant	Negative	11
230	MgF10	Safdar Dairy	Muzaffargarh	30.066645	71.175344	25	19	6	Local	Yes	mixed	No	No	Yes	5	Yes	With gloves	No	0	No	Concreted	Yes	No	No	ZNo	Cow	2 to 3 years	Second	Non Pregnant	Negative	19
231	MgF10	Safdar Dairy	Muzaffargarh	30.066645	71.175344	25	19	6	Local	Yes	mixed	No	No	Yes	3	Yes	With gloves	No	0	No	Concreted	Yes	No	No	ZNo	Buffalo	Less than a year	Zero	Non Pregnant	Negative	21
232	MgF10	Safdar Dairy	Muzaffargarh	30.066645	71.175344	25	19	6	Local	Yes	mixed	No	No	Yes	4	Yes	With gloves	No	0	No	Concreted	Yes	No	No	ZNo	Buffalo	2 to 3 years	First	Non Pregnant	Negative	27
233	MgF11	Hammad Dairy	Muzaffargarh	30.057991	71.186072	29	21	8	Crossbred	Yes	mixed	No	No	ZNo	0	No	With gloves	No	0	No	Concreted	Yes	No	No	ZNo	Cow	2 to 3 years	First	Non Pregnant	Negative	24
234	MgF11	Hammad Dairy	Muzaffargarh	30.057991	71.186072	29	21	8	Crossbred	Yes	mixed	Yes	Yes	ZNo	0	No	With gloves	No	0	No	Sandy floor	Yes	No	No	ZNo	Cow	4 to 5 years	Second	Pregnant	Positive	78
235	MgF11	Hammad Dairy	Muzaffargarh	30.057991	71.186072	29	21	8	Crossbred	Yes	mixed	Yes	Yes	ZNo	0	No	With gloves	No	0	No	Sandy floor	Yes	No	No	ZNo	Buffalo	Less than a year	Zero	Non Pregnant	Positive	56
236	MgF11	Hammad Dairy	Muzaffargarh	30.057991	71.186072	29	21	8	Crossbred	Yes	mixed	Yes	Yes	ZNo	0	No	With gloves	No	0	No	Sandy floor	Yes	No	No	ZNo	Buffalo	2 to 3 years	Second	Non Pregnant	Positive	59
237	MgF12	Ahsan Dairy	Muzaffargarh	30.059477	71.182038	31	24	7	Crossbred	Yes	mixed	Yes	Yes	ZNo	0	No	Bare handed	No	0	No	Sandy floor	Yes	No	No	Yes	Cow	2 to 3 years	Second	Non Pregnant	Positive	54
238	MgF12	Ahsan Dairy	Muzaffargarh	30.059477	71.182038	31	24	7	Crossbred	Yes	mixed	No	No	Yes	5	No	Bare handed	No	0	No	Sandy floor	Yes	No	No	Yes	Cow	4 to 5 years	Third	Pregnant	Negative	11
239	MgF12	Ahsan Dairy	Muzaffargarh	30.059477	71.182038	31	24	7	Crossbred	Yes	mixed	No	No	Yes	3	No	Bare handed	No	0	No	Sandy floor	Yes	No	No	Yes	Buffalo	Less than a year	Zero	Non Pregnant	Negative	19
240	MgF12	Ahsan Dairy	Muzaffargarh	30.059477	71.182038	31	24	7	Crossbred	Yes	mixed	No	No	Yes	4	No	Bare handed	No	0	No	Sandy floor	Yes	No	No	Yes	Buffalo	2 to 3 years	Second	Non Pregnant	Negative	14
241	MgF13	Aman Dairy	Muzaffargarh	30.057586	71.166327	30	26	4	Crossbred	Yes	mixed	No	No	Yes	3	Yes	Bare handed	No	0	No	Sandy floor	Yes	No	No	Yes	Cow	2 to 3 years	Third	Non Pregnant	Negative	18
242	MgF13	Aman Dairy	Muzaffargarh	30.057586	71.166327	30	26	4	Crossbred	Yes	mixed	No	No	Yes	5	Yes	Bare handed	No	0	No	Sandy floor	Yes	No	No	Yes	Cow	4 to 5 years	First	Non Pregnant	Negative	21
243	MgF13	Aman Dairy	Muzaffargarh	30.057586	71.166327	30	26	4	Crossbred	Yes	mixed	No	No	Yes	4	Yes	Bare handed	No	0	No	Sandy floor	Yes	No	No	Yes	Buffalo	Less than a year	Zero	Non Pregnant	Negative	11
244	MgF13	Aman Dairy	Muzaffargarh	30.057586	71.166327	30	26	4	Crossbred	Yes	mixed	No	No	Yes	3	Yes	Bare handed	No	0	No	Sandy floor	Yes	No	No	Yes	Buffalo	2 to 3 years	First	Pregnant	Negative	19
245	MgF14	Yasir Dairy	Muzaffargarh	30.057697	71.165469	30	23	7	Local	No	mixed	Yes	Other	Yes	0	Yes	With gloves	Yes	2	Yes	Sandy floor	Yes	No	No	Yes	Cow	4 to 5 years	Second	Non Pregnant	Negative	18
246	MgF14	Yasir Dairy	Muzaffargarh	30.057697	71.165469	30	23	7	Local	No	mixed	Yes	Other	Yes	0	Yes	With gloves	Yes	1	Yes	Sandy floor	Yes	No	No	Yes	Cow	Less than a year	Zero	Non Pregnant	Negative	26
247	MgF14	Yasir Dairy	Muzaffargarh	30.057697	71.165469	30	23	7	Local	No	mixed	Yes	Other	Yes	0	Yes	With gloves	Yes	1	Yes	Sandy floor	Yes	No	No	Yes	Buffalo	2 to 3 years	First	Pregnant	Negative	21
248	MgF14	Yasir Dairy	Muzaffargarh	30.057697	71.165469	30	23	7	Local	No	mixed	Yes	Other	Yes	0	Yes	With gloves	Yes	1	Yes	Concreted	Yes	No	No	Yes	Buffalo	4 to 5 years	Second	Non Pregnant	Negative	29
249	MgF15	Amjad Dairy	Muzaffargarh	30.057846	71.169804	25	16	9	Crossbred	Yes	mixed	Yes	Yes	Yes	0	No	With gloves	Yes	1	No	Sandy floor	Yes	No	No	ZNo	Cow	2 to 3 years	Third	Non Pregnant	Negative	31
250	MgF15	Amjad Dairy	Muzaffargarh	30.057846	71.169804	25	16	9	Crossbred	Yes	mixed	Yes	Yes	Yes	0	No	With gloves	Yes	1	No	Sandy floor	Yes	No	No	ZNo	Cow	Less than a year	Zero	Non Pregnant	Negative	28
251	MgF15	Amjad Dairy	Muzaffargarh	30.057846	71.169804	25	16	9	Crossbred	Yes	mixed	No	No	Yes	0	No	With gloves	Yes	1	No	Sandy floor	Yes	No	No	ZNo	Buffalo	2 to 3 years	First	Non Pregnant	Positive	57
252	MgF15	Amjad Dairy	Muzaffargarh	30.057846	71.169804	25	16	9	Crossbred	Yes	mixed	No	No	Yes	0	No	With gloves	Yes	1	No	Sandy floor	Yes	No	No	ZNo	Buffalo	2 to 3 years	First	Non Pregnant	Positive	61
253	MgF16	Ansar Dairy	Muzaffargarh	30.05532	71.169804	26	19	7	Local	No	Grazing	No	No	Yes	0	Yes	Bare handed	Yes	1	No	Sandy floor	Yes	No	No	Yes	Cow	2 to 3 years	Third	Non Pregnant	Negative	32
254	MgF16	Ansar Dairy	Muzaffargarh	30.05532	71.169804	26	19	7	Local	No	Grazing	No	No	ZNo	0	Yes	Bare handed	Yes	1	No	Sandy floor	Yes	No	No	Yes	Cow	4 to 5 years	First	Non Pregnant	Positive	58
255	MgF16	Ansar Dairy	Muzaffargarh	30.05532	71.169804	26	19	7	Local	No	Grazing	No	No	Yes	0	Yes	Bare handed	Yes	1	No	Sandy floor	Yes	No	No	Yes	Buffalo	4 to 5 years	Second	Pregnant	Negative	19
256	MgF16	Ansar Dairy	Muzaffargarh	30.05532	71.169804	26	19	7	Local	No	Grazing	No	No	Yes	0	Yes	Bare handed	Yes	1	No	Sandy floor	Yes	No	No	Yes	Buffalo	More than 6 years	Fourth	Pregnant	Negative	21
257	GF1	Anam Dairy	Gujranwala	32.220442	74.2135577	42	31	11	Local	No	mixed	No	No	Yes	2	Yes	Bare handed	No	0	Yes	Sandy floor	Yes	No	No	Yes	Cow	2 to 3 years	First	Non Pregnant	Negative	31
258	GF1	Anam Dairy	Gujranwala	32.220442	74.2135577	42	31	11	Local	No	mixed	No	No	Yes	3	Yes	Bare handed	No	0	Yes	Sandy floor	Yes	No	No	Yes	Cow	4 to 5 years	Third	Pregnant	Negative	29
259	GF1	Anam Dairy	Gujranwala	32.220442	74.2135577	42	31	11	Local	No	mixed	No	No	Yes	5	Yes	Bare handed	No	0	Yes	Sandy floor	Yes	No	No	Yes	Buffalo	More than 6 years	Fourth	Pregnant	Negative	21
260	GF1	Anam Dairy	Gujranwala	32.220442	74.2135577	42	31	11	Local	No	mixed	No	No	Yes	6	Yes	Bare handed	No	0	Yes	Sandy floor	Yes	No	No	Yes	Buffalo	More than 6 years	Fourth	Pregnant	Negative	23
261	GF2	Hamza Dairy	Gujranwala	32.220601	74.248055	42	28	14	Crossbred	Yes	mixed	Yes	Other	Yes	0	No	With gloves	Yes	1	Yes	Concreted	Yes	Yes	No	Yes	Cow	Less than a year	Zero	Non Pregnant	Negative	34
262	GF2	Hamza Dairy	Gujranwala	32.220601	74.248055	42	28	14	Crossbred	Yes	mixed	Yes	Other	Yes	0	No	With gloves	Yes	1	Yes	Concreted	Yes	Yes	No	Yes	Cow	Less than a year	Zero	Non Pregnant	Negative	32
263	GF2	Hamza Dairy	Gujranwala	32.220601	74.248055	42	28	14	Crossbred	Yes	mixed	Yes	Yes	Yes	0	No	With gloves	Yes	1	Yes	Concreted	Yes	Yes	No	Yes	Buffalo	Less than a year	Zero	Non Pregnant	Positive	58
264	GF2	Hamza Dairy	Gujranwala	32.220601	74.248055	42	28	14	Crossbred	Yes	mixed	Yes	Other	Yes	0	No	With gloves	Yes	1	Yes	Concreted	Yes	Yes	No	Yes	Buffalo	Less than a year	Zero	Non Pregnant	Negative	23
265	GF3	Aslam Dairy	Gujranwala	32.229532	74.250115	39	23	16	Local	No	mixed	Yes	Yes	Yes	0	Yes	Bare handed	Yes	1	No	Sandy floor	Yes	No	No	Yes	Cow	More than 6 years	Fourth	Pregnant	Positive	86
266	GF3	Aslam Dairy	Gujranwala	32.229532	74.250115	39	23	16	Local	No	mixed	Yes	Yes	Yes	0	Yes	Bare handed	Yes	1	No	Sandy floor	Yes	No	No	Yes	Cow	4 to 5 years	Third	Pregnant	Negative	21
267	GF3	Aslam Dairy	Gujranwala	32.229532	74.250115	39	23	16	Local	No	mixed	Yes	Yes	Yes	0	Yes	Bare handed	Yes	1	No	Sandy floor	Yes	No	No	Yes	Buffalo	4 to 5 years	Second	Non Pregnant	Positive	58
268	GF3	Aslam Dairy	Gujranwala	32.229532	74.250115	39	23	16	Local	No	mixed	No	No	Yes	0	Yes	Bare handed	Yes	1	No	Sandy floor	Yes	No	No	Yes	Buffalo	More than 6 years	Fifth	Non Pregnant	Positive	52
269	GF4	Butt Dairy	Gujranwala	32.221327	74.246167	30	9	21	Local	No	Stall feeding	No	No	Yes	3	Yes	With gloves	No	0	No	Concreted	Yes	No	No	Yes	Cow	2 to 3 years	First	Pregnant	Negative	11
270	GF4	Butt Dairy	Gujranwala	32.221327	74.246167	30	9	21	Local	No	Stall feeding	No	No	Yes	3	Yes	With gloves	No	0	No	Concreted	Yes	No	No	Yes	Cow	4 to 5 years	Third	Non Pregnant	Negative	19
271	GF4	Butt Dairy	Gujranwala	32.221327	74.246167	30	9	21	Local	No	Stall feeding	No	No	Yes	5	Yes	With gloves	No	0	No	Concreted	Yes	No	No	Yes	Buffalo	Less than a year	Zero	Non Pregnant	Negative	21
272	GF4	Butt Dairy	Gujranwala	32.221327	74.246167	30	9	21	Local	No	Stall feeding	No	No	Yes	6	Yes	With gloves	No	0	No	Concreted	Yes	No	No	Yes	Buffalo	More than 6 years	Fourth	Pregnant	Negative	27
273	GF5	Hanan Dairy	Gujranwala	32.217479	74.241961	39	16	23	Crossbred	No	mixed	No	No	Yes	0	Yes	With gloves	Yes	2	No	Concreted	No	No	No	Yes	Cow	4 to 5 years	Third	Pregnant	Negative	24
274	GF5	Hanan Dairy	Gujranwala	32.217479	74.241961	39	16	23	Crossbred	No	mixed	No	No	Yes	0	Yes	With gloves	Yes	2	No	Concreted	No	No	No	Yes	Cow	2 to 3 years	First	Non Pregnant	Negative	18
275	GF5	Hanan Dairy	Gujranwala	32.217479	74.241961	39	16	23	Crossbred	No	mixed	No	No	Yes	0	Yes	With gloves	Yes	2	No	Concreted	No	No	No	Yes	Buffalo	More than 6 years	Fourth	Pregnant	Negative	31
276	GF5	Hanan Dairy	Gujranwala	32.217479	74.241961	39	16	23	Crossbred	No	mixed	No	No	Yes	0	Yes	With gloves	Yes	2	No	Concreted	No	No	No	Yes	Buffalo	Less than a year	Zero	Non Pregnant	Negative	27
277	GF6	Khokar Dairy	Gujranwala	32.225611	74.233035	40	19	21	Crossbred	No	mixed	No	No	Yes	3	Yes	With gloves	No	0	Yes	Concreted	Yes	Yes	No	Yes	Cow	More than 6 years	Fourth	Pregnant	Negative	29
278	GF6	Khokar Dairy	Gujranwala	32.225611	74.233035	40	19	21	Crossbred	No	mixed	No	No	Yes	3	Yes	With gloves	No	0	Yes	Concreted	Yes	Yes	No	Yes	Cow	4 to 5 years	Third	Pregnant	Negative	24
279	GF6	Khokar Dairy	Gujranwala	32.225611	74.233035	40	19	21	Crossbred	No	mixed	No	No	Yes	5	Yes	With gloves	No	0	Yes	Concreted	Yes	Yes	No	Yes	Buffalo	2 to 3 years	Second	Non Pregnant	Negative	37
280	GF6	Khokar Dairy	Gujranwala	32.225611	74.233035	40	19	21	Crossbred	No	mixed	No	No	Yes	3	Yes	With gloves	No	0	Yes	Concreted	Yes	Yes	No	Yes	Buffalo	4 to 5 years	Third	Pregnant	Negative	21
281	GF7	Fazal Dairy	Gujranwala	32.214514	74.223086	40	32	18	Crossbred	Yes	Stall feeding	Yes	Yes	Yes	0	No	With gloves	Yes	1	No	Concreted	Yes	No	No	Yes	Cow	4 to 5 years	Fourth	Pregnant	Positive	67
282	GF7	Fazal Dairy	Gujranwala	32.214514	74.223086	40	32	18	Crossbred	Yes	Stall feeding	Yes	Yes	Yes	0	No	With gloves	Yes	1	No	Concreted	Yes	No	No	Yes	Cow	More than 6 years	Fourth	Pregnant	Positive	71
283	GF7	Fazal Dairy	Gujranwala	32.214514	74.223086	40	32	18	Crossbred	Yes	Stall feeding	No	No	Yes	0	No	With gloves	Yes	1	No	Concreted	Yes	No	No	Yes	Buffalo	2 to 3 years	Second	Non Pregnant	Negative	23
284	GF7	Fazal Dairy	Gujranwala	32.214514	74.223086	40	32	18	Crossbred	Yes	Stall feeding	No	No	Yes	0	No	With gloves	Yes	1	No	Concreted	Yes	No	No	Yes	Buffalo	4 to 5 years	Third	Non Pregnant	Negative	18
285	GF8	Khan Dairy	Gujranwala	32.216112	74.238622	49	34	15	Local	No	Stall feeding	No	No	Yes	0	Yes	Bare handed	Yes	1	No	Concreted	Yes	No	No	Yes	Cow	4 to 5 years	Third	Pregnant	Negative	23
286	GF8	Khan Dairy	Gujranwala	32.216112	74.238622	49	34	15	Local	No	Stall feeding	No	No	Yes	0	Yes	Bare handed	Yes	1	No	Concreted	Yes	No	No	Yes	Cow	2 to 3 years	First	Non Pregnant	Negative	32
287	33	Khan Dairy	Gujranwala	32.216112	74.238622	49	34	15	Local	No	Stall feeding	Yes	Yes	Yes	0	Yes	Bare handed	Yes	1	No	Concreted	Yes	No	No	Yes	Buffalo	4 to 5 years	Third	Pregnant	Positive	53
288	GF8	Khan Dairy	Gujranwala	32.216112	74.238622	49	34	15	Local	No	Stall feeding	Yes	Yes	Yes	0	Yes	Bare handed	Yes	2	No	Concreted	Yes	No	No	Yes	Buffalo	Less than a year	Zero	Non Pregnant	Positive	51
289	GF9	Kazan Dairy	Gujranwala	32.214805	74.226949	49	28	21	Crossbred	No	mixed	Yes	Yes	Yes	0	Yes	With gloves	Yes	4	Yes	Sandy floor	Yes	No	No	Yes	Cow	More than 6 years	Fifth	Non Pregnant	Positive	59
290	GF9	Kazan Dairy	Gujranwala	32.214805	74.226949	49	28	21	Crossbred	No	mixed	Yes	Yes	Yes	0	Yes	With gloves	Yes	3	Yes	Sandy floor	Yes	No	No	Yes	Cow	4 to 5 years	Third	Pregnant	Positive	71
291	GF9	Kazan Dairy	Gujranwala	32.214805	74.226949	49	28	21	Crossbred	No	mixed	No	No	Yes	0	Yes	With gloves	Yes	1	Yes	Sandy floor	Yes	No	No	Yes	Buffalo	Less than a year	Zero	Non Pregnant	Negative	37
292	GF9	Kazan Dairy	Gujranwala	32.214805	74.226949	49	28	21	Crossbred	No	mixed	No	No	Yes	0	Yes	With gloves	Yes	1	Yes	Sandy floor	Yes	No	No	Yes	Buffalo	4 to 5 years	Third	Pregnant	Positive	56
293	GF10	Shan Dairy	Gujranwala	32.223644	74.213383	25	17	8	Local	No	Stall feeding	No	No	Yes	0	Yes	Bare handed	Yes	1	No	Sandy floor	Yes	No	No	Yes	Cow	2 to 3 years	Second	Pregnant	Negative	15
294	GF10	Shan Dairy	Gujranwala	32.223644	74.213383	25	17	8	Local	No	Stall feeding	Yes	Yes	Yes	0	Yes	Bare handed	Yes	2	No	Sandy floor	Yes	No	No	Yes	Cow	4 to 5 years	Second	Non Pregnant	Positive	61
295	GF10	Shan Dairy	Gujranwala	32.223644	74.213383	25	17	8	Local	No	Stall feeding	Yes	Yes	Yes	0	Yes	Bare handed	Yes	3	No	Sandy floor	Yes	No	No	Yes	Buffalo	More than 6 years	Fourth	Pregnant	Positive	71
296	GF10	Shan Dairy	Gujranwala	32.223644	74.213383	25	17	8	Local	No	Stall feeding	No	No	Yes	0	Yes	Bare handed	Yes	1	No	Sandy floor	Yes	No	No	Yes	Buffalo	More than 6 years	Third	Pregnant	Negative	18
297	GF11	Arain Dairy	Gujranwala	32.221865	74.213147	44	29	15	Local	No	Stall feeding	No	No	Yes	0	Yes	With gloves	Yes	1	No	Concreted	Yes	No	No	ZNo	Cow	2 to 3 years	Second	Pregnant	Negative	31
298	GF11	Arain Dairy	Gujranwala	32.221865	74.213147	44	29	15	Local	No	Stall feeding	No	No	Yes	0	Yes	With gloves	Yes	1	No	Concreted	Yes	No	No	ZNo	Cow	4 to 5 years	Fourth	Pregnant	Negative	27
299	GF11	Arain Dairy	Gujranwala	32.221865	74.213147	44	29	15	Local	No	Stall feeding	No	No	Yes	0	Yes	With gloves	Yes	1	No	Concreted	Yes	No	No	ZNo	Buffalo	More than 6 years	Fourth	Pregnant	Negative	29
300	GF11	Arain Dairy	Gujranwala	32.221865	74.213147	44	29	15	Local	No	Stall feeding	No	No	Yes	0	Yes	With gloves	Yes	3	No	Concreted	Yes	No	No	ZNo	Buffalo	4 to 5 years	Second	Non Pregnant	Positive	57
301	GF12	Happy Dairy	Gujranwala	32.222473	74.213587	57	26	31	Crossbred	No	Grazing	No	No	Yes	0	No	With gloves	Yes	1	No	Concreted	Yes	No	No	Yes	Cow	More than 6 years	Fourth	Pregnant	Negative	18
302	GF12	Happy Dairy	Gujranwala	32.222473	74.213587	57	26	31	Crossbred	No	Grazing	No	No	Yes	0	No	With gloves	Yes	1	No	Concreted	Yes	No	No	Yes	Cow	4 to 5 years	Third	Pregnant	Negative	17
303	GF12	Happy Dairy	Gujranwala	32.222473	74.213587	57	26	31	Crossbred	No	Grazing	No	No	Yes	0	No	With gloves	Yes	1	No	Concreted	Yes	No	No	Yes	Buffalo	4 to 5 years	Third	Pregnant	Negative	23
304	GF12	Happy Dairy	Gujranwala	32.222473	74.213587	57	26	31	Crossbred	No	Grazing	No	No	Yes	0	No	With gloves	Yes	1	No	Concreted	Yes	No	No	Yes	Buffalo	2 to 3 years	Fourth	Non Pregnant	Negative	28
305	GF13	Green Dairy	Gujranwala	32.22473	74.214982	15	9	6	Local	No	Grazing	No	No	Yes	0	Yes	Bare handed	Yes	1	No	Sandy floor	Yes	No	No	ZNo	Cow	4 to 5 years	Third	Pregnant	Negative	34
306	GF13	Green Dairy	Gujranwala	32.22473	74.214982	15	9	6	Local	No	Grazing	No	No	Yes	0	Yes	Bare handed	Yes	2	No	Sandy floor	Yes	No	No	ZNo	Cow	More than 6 years	Fifth	Pregnant	Positive	74
307	GF13	Green Dairy	Gujranwala	32.22473	74.214982	15	9	6	Local	No	Grazing	No	No	Yes	0	Yes	Bare handed	Yes	1	No	Sandy floor	Yes	No	No	ZNo	Buffalo	4 to 5 years	Third	Pregnant	Negative	15
308	GF13	Green Dairy	Gujranwala	32.22473	74.214982	15	9	6	Local	No	Grazing	No	No	Yes	0	Yes	Bare handed	Yes	3	No	Sandy floor	Yes	No	No	ZNo	Buffalo	Less than a year	Zero	Non Pregnant	Positive	59
309	GF14	Haider Dairy	Gujranwala	32.223717	74.213984	11	8	3	Local	No	mixed	No	No	Yes	4	Yes	By forceps	No	0	No	Concreted	Yes	No	No	Yes	Cow	More than 6 years	Fourth	Pregnant	Negative	23
310	GF14	Haider Dairy	Gujranwala	32.223717	74.213984	11	8	3	Local	No	mixed	Yes	Yes	ZNo	0	Yes	By forceps	No	0	No	Concreted	Yes	No	No	Yes	Cow	4 to 5 years	Fourth	Pregnant	Positive	62
311	GF14	Haider Dairy	Gujranwala	32.223717	74.213984	11	8	3	Local	No	mixed	Yes	Yes	ZNo	0	Yes	By forceps	No	0	No	Concreted	Yes	No	No	Yes	Buffalo	2 to 3 years	First	Non Pregnant	Positive	17
312	GF14	Haider Dairy	Gujranwala	32.223717	74.213984	11	8	3	Local	No	mixed	No	No	Yes	4	Yes	By forceps	No	0	No	Concreted	Yes	No	No	Yes	Buffalo	Less than a year	Zero	Non Pregnant	Negative	15
313	GF15	Haleem Dairy	Gujranwala	32.221584	74.215111	39	24	15	Crossbred	Yes	Grazing	No	No	Yes	0	Yes	With gloves	Yes	2	No	Concreted	Yes	No	No	Yes	Cow	More than 6 years	Fifth	Pregnant	Positive	81
314	GF15	Haleem Dairy	Gujranwala	32.221584	74.215111	39	24	15	Crossbred	Yes	Grazing	No	No	Yes	0	Yes	With gloves	Yes	1	No	Concreted	Yes	No	No	Yes	Cow	4 to 5 years	Fourth	Pregnant	Negative	18
315	GF15	Haleem Dairy	Gujranwala	32.221584	74.215111	39	24	15	Crossbred	Yes	Grazing	No	No	Yes	0	Yes	With gloves	Yes	1	No	Concreted	Yes	No	No	Yes	Buffalo	4 to 5 years	Third	Pregnant	Negative	31
316	GF15	Haleem Dairy	Gujranwala	32.221584	74.215111	39	24	15	Crossbred	Yes	Grazing	No	No	Yes	0	Yes	With gloves	Yes	1	No	Concreted	Yes	No	No	Yes	Buffalo	2 to 3 years	Third	Pregnant	Negative	27
317	GF16	Sanan Dairy	Gujranwala	32.22119	74.218898	45	32	13	Local	Yes	Stall feeding	No	No	Yes	0	Yes	With gloves	Yes	1	No	Sandy floor	No	No	No	ZNo	Cow	More than 6 years	Fourth	Pregnant	Negative	29
318	GF16	Sanan Dairy	Gujranwala	32.22119	74.218898	45	32	13	Local	Yes	Stall feeding	No	No	Yes	0	Yes	With gloves	Yes	1	No	Sandy floor	No	No	No	ZNo	Cow	4 to 5 years	Third	Pregnant	Negative	24
319	GF16	Sanan Dairy	Gujranwala	32.22119	74.218898	45	32	13	Local	Yes	Stall feeding	No	No	Yes	0	Yes	With gloves	Yes	1	No	Sandy floor	No	No	No	ZNo	Buffalo	2 to 3 years	First	Non Pregnant	Negative	37
320	GF16	Sanan Dairy	Gujranwala	32.22119	74.218898	45	32	13	Local	Yes	Stall feeding	No	No	Yes	0	Yes	With gloves	Yes	1	No	Sandy floor	No	No	No	ZNo	Buffalo	4 to 5 years	Fourth	Pregnant	Negative	21
321	KhF1	Arbab Dairy	Khushab	32.314587	72.335893	41	28	13	Crossbred	No	Stall feeding	No	No	Yes	3	No	With gloves	No	0	No	Sandy floor	Yes	No	No	Yes	Cow	More than 6 years	Fourth	Pregnant	Negative	19
322	KhF1	Arbab Dairy	Khushab	32.314587	72.335893	41	28	13	Crossbred	No	Stall feeding	No	No	Yes	2	No	With gloves	No	0	No	Sandy floor	Yes	No	No	Yes	Cow	4 to 5 years	Third	Pregnant	Negative	17
323	KhF1	Arbab Dairy	Khushab	32.314587	72.335893	41	28	13	Crossbred	No	Stall feeding	No	No	Yes	3	No	With gloves	No	0	No	Sandy floor	Yes	No	No	Yes	Buffalo	4 to 5 years	Third	Pregnant	Negative	15
324	KhF1	Arbab Dairy	Khushab	32.314587	72.335893	41	28	13	Crossbred	No	Stall feeding	No	No	Yes	5	No	With gloves	No	0	No	Sandy floor	Yes	No	No	Yes	Buffalo	Less than a year	Zero	Non Pregnant	Negative	18
325	KhF2	Arshad Dairy	Khushab	32.309611	72.337546	35	21	14	Local	No	Stall feeding	No	No	Yes	0	No	Bare handed	Yes	1	Yes	Concreted	Yes	No	No	ZNo	Cow	4 to 5 years	Fourth	Pregnant	Negative	31
326	KhF2	Arshad Dairy	Khushab	32.309611	72.337546	35	21	14	Local	No	Stall feeding	No	No	Yes	0	No	Bare handed	Yes	1	Yes	Concreted	Yes	No	No	ZNo	Cow	2 to 3 years	Second	Pregnant	Negative	27
327	KhF2	Arshad Dairy	Khushab	32.309611	72.337546	35	21	14	Local	No	Stall feeding	No	No	Yes	0	No	Bare handed	Yes	3	Yes	Concreted	Yes	No	No	ZNo	Buffalo	More than 6 years	Third	Pregnant	Positive	59
328	KhF2	Arshad Dairy	Khushab	32.309611	72.337546	35	21	14	Local	No	Stall feeding	No	No	Yes	0	No	Bare handed	Yes	1	Yes	Concreted	Yes	No	No	ZNo	Buffalo	2 to 3 years	First	Non Pregnant	Negative	24
329	KhF3	Asad Dairy	Khushab	32.300708	72.337959	55	34	21	Crossbred	No	Grazing	No	No	Yes	0	Yes	With gloves	Yes	2	Yes	Concreted	Yes	No	No	ZNo	Cow	More than 6 years	Third	Pregnant	Positive	71
330	KhF3	Asad Dairy	Khushab	32.300708	72.337959	55	34	21	Crossbred	No	Grazing	No	No	Yes	0	Yes	With gloves	Yes	1	Yes	Concreted	Yes	No	No	Yes	Cow	4 to 5 years	Third	Pregnant	Negative	18
331	KhF3	Asad Dairy	Khushab	32.300708	72.337959	55	34	21	Crossbred	No	Grazing	No	No	Yes	0	Yes	With gloves	Yes	1	Yes	Concreted	Yes	No	No	Yes	Buffalo	2 to 3 years	Third	Pregnant	Negative	31
332	KhF3	Asad Dairy	Khushab	32.300708	72.337959	55	34	21	Crossbred	No	Grazing	No	No	Yes	0	Yes	With gloves	Yes	3	Yes	Concreted	Yes	No	No	Yes	Buffalo	Less than a year	Zero	Non Pregnant	Negative	27
333	KhF4	Asghar Dairy	Khushab	32.310921	72.331091	30	22	8	Local	No	Grazing	No	No	ZNo	0	Yes	With gloves	Yes	2	Yes	Sandy floor	Yes	No	No	ZNo	Cow	More than 6 years	Third	Non Pregnant	Positive	57
334	KhF4	Asghar Dairy	Khushab	32.310921	72.331091	30	22	8	Local	No	Grazing	No	No	Yes	0	Yes	With gloves	Yes	1	Yes	Sandy floor	Yes	No	No	Yes	Cow	4 to 5 years	Second	Non Pregnant	Negative	18
335	KhF4	Asghar Dairy	Khushab	32.310921	72.331091	30	22	8	Local	No	Grazing	No	No	Yes	0	Yes	With gloves	Yes	2	Yes	Sandy floor	Yes	No	No	ZNo	Buffalo	2 to 3 years	Second	Pregnant	Positive	63
336	KhF4	Asghar Dairy	Khushab	32.310921	72.331091	30	22	8	Local	No	Grazing	No	No	Yes	0	Yes	With gloves	Yes	1	Yes	Sandy floor	Yes	No	No	Yes	Buffalo	4 to 5 years	Second	Pregnant	Negative	13
337	KhF5	Athar Dairy	Khushab	32.307167	72.33233	44	29	13	Local	No	Grazing	No	No	Yes	6	Yes	With gloves	No	0	Yes	Concreted	Yes	No	Yes	ZNo	Cow	4 to 5 years	Third	Pregnant	Positive	68
338	KhF5	Athar Dairy	Khushab	32.307167	72.33233	44	29	13	Local	No	Grazing	No	No	Yes	3	Yes	With gloves	No	0	Yes	Sandy floor	Yes	No	Yes	Yes	Cow	4 to 5 years	Second	Pregnant	Negative	18
339	KhF5	Athar Dairy	Khushab	32.307167	72.33233	44	29	13	Local	No	Grazing	No	No	Yes	3	Yes	With gloves	No	0	Yes	Sandy floor	Yes	No	Yes	Yes	Buffalo	More than 6 years	Fourth	Pregnant	Negative	31
340	KhF5	Athar Dairy	Khushab	32.307167	72.33233	44	29	13	Local	No	Grazing	No	No	Yes	5	Yes	With gloves	No	0	Yes	Sandy floor	Yes	No	Yes	Yes	Buffalo	Less than a year	Zero	Non Pregnant	Negative	27
341	KhF6	Attique Dairy	Khushab	32.303976	72.336835	34	18	16	Crossbred	No	Stall feeding	No	No	Yes	0	Yes	With gloves	Yes	1	No	Sandy floor	Yes	Yes	No	ZNo	Cow	4 to 5 years	Third	Pregnant	Positive	73
342	KhF6	Attique Dairy	Khushab	32.303976	72.336835	34	18	16	Crossbred	No	Stall feeding	No	No	Yes	0	Yes	With gloves	Yes	1	No	Sandy floor	Yes	Yes	No	ZNo	Cow	2 to 3 years	Second	Non Pregnant	Negative	51
343	KhF6	Attique Dairy	Khushab	32.303976	72.336835	34	18	16	Crossbred	No	Stall feeding	Yes	Other	Yes	0	Yes	With gloves	Yes	1	No	Sandy floor	Yes	Yes	No	ZNo	Buffalo	More than 6 years	Third	Non Pregnant	Positive	59
344	KhF6	Attique Dairy	Khushab	32.303976	72.336835	34	18	16	Crossbred	No	Stall feeding	Yes	Other	Yes	0	Yes	With gloves	Yes	1	No	Sandy floor	Yes	Yes	No	ZNo	Buffalo	4 to 5 years	Fourth	Pregnant	Negative	18
345	KhF7	Babab Dairy	Khushab	32.303714	72.337145	39	23	16	Crossbred	No	Grazing	Yes	Other	Yes	0	No	Bare handed	Yes	1	No	Sandy floor	Yes	Yes	No	Yes	Cow	4 to 5 years	Third	Pregnant	Negative	31
346	KhF7	Babab Dairy	Khushab	32.303714	72.337145	39	23	16	Crossbred	No	Grazing	Yes	Yes	Yes	0	No	Bare handed	Yes	1	No	Sandy floor	Yes	Yes	No	Yes	Cow	4 to 5 years	Third	Pregnant	Negative	27
347	KhF7	Babab Dairy	Khushab	32.303714	72.337145	39	23	16	Crossbred	No	Grazing	Yes	Yes	Yes	0	No	Bare handed	Yes	1	No	Sandy floor	Yes	Yes	No	Yes	Buffalo	2 to 3 years	Third	Non Pregnant	Negative	29
348	KhF7	Babab Dairy	Khushab	32.303714	72.337145	39	23	16	Crossbred	No	Grazing	Yes	Yes	Yes	0	No	Bare handed	Yes	1	No	Sandy floor	Yes	Yes	No	ZNo	Buffalo	2 to 3 years	Second	Non Pregnant	Positive	54
349	KhF8	Baqir Dairy	Khushab	32.303066	72.338071	18	12	6	Local	No	mixed	No	No	ZNo	0	Yes	Bare handed	Yes	1	No	Concreted	Yes	No	No	ZNo	Cow	More than 6 years	Fifth	Pregnant	Negative	12
350	KhF8	Baqir Dairy	Khushab	32.303066	72.338071	18	12	6	Local	No	mixed	No	No	ZNo	0	Yes	Bare handed	Yes	1	No	Concreted	Yes	No	No	ZNo	Cow	4 to 5 years	Fourth	Pregnant	Positive	73
351	KhF8	Baqir Dairy	Khushab	32.303066	72.338071	18	12	6	Local	No	mixed	No	No	ZNo	0	Yes	Bare handed	Yes	1	No	Concreted	Yes	No	No	ZNo	Buffalo	Less than a year	Second	Non Pregnant	Negative	18
352	KhF8	Baqir Dairy	Khushab	32.303066	72.338071	18	12	6	Local	No	mixed	No	No	ZNo	0	Yes	Bare handed	Yes	1	No	Concreted	Yes	No	No	ZNo	Buffalo	2 to 3 years	Third	Non Pregnant	Negative	31
353	KhF9	Bilal Dairy	Khushab	32.30354	72.338244	16	12	4	Local	No	Grazing	Yes	Other	ZNo	0	Yes	Bare handed	No	0	No	Concreted	Yes	Yes	No	ZNo	Cow	2 to 3 years	First	Non Pregnant	Positive	27
354	KhF9	Bilal Dairy	Khushab	32.30354	72.338244	16	12	4	Local	No	Grazing	Yes	Other	ZNo	0	Yes	Bare handed	No	0	No	Concreted	Yes	Yes	No	ZNo	Cow	2 to 3 years	First	Non Pregnant	Negative	29
355	KhF9	Bilal Dairy	Khushab	32.30354	72.338244	16	12	4	Local	No	Grazing	Yes	Other	ZNo	0	Yes	Bare handed	No	0	No	Concreted	Yes	Yes	No	ZNo	Buffalo	2 to 3 years	First	Non Pregnant	Negative	24
356	KhF9	Bilal Dairy	Khushab	32.30354	72.338244	16	12	4	Local	No	Grazing	Yes	Other	ZNo	0	Yes	Bare handed	No	0	No	Concreted	Yes	Yes	No	ZNo	Buffalo	2 to 3 years	First	Non Pregnant	Negative	37
357	KhF10	Rafiq Dairy	Khushab	30.303116	72.338325	48	40	8	Crossbred	Yes	Stall feeding	No	No	Yes	0	Yes	By forceps	Yes	1	Yes	Sandy floor	No	No	Yes	ZNo	Cow	4 to 5 years	Third	Pregnant	Negative	21
358	KhF10	Rafiq Dairy	Khushab	30.303116	72.338325	48	40	8	Crossbred	Yes	Stall feeding	No	No	Yes	0	Yes	By forceps	Yes	1	Yes	Sandy floor	No	No	Yes	ZNo	Cow	2 to 3 years	Second	Non Pregnant	Negative	19
359	KhF10	Rafiq Dairy	Khushab	30.303116	72.338325	48	40	8	Crossbred	Yes	Stall feeding	No	No	Yes	0	Yes	By forceps	Yes	1	Yes	Sandy floor	No	No	Yes	ZNo	Buffalo	More than 6 years	Fifth	Non Pregnant	Negative	17
360	KhF10	Rafiq Dairy	Khushab	30.303116	72.338325	48	40	8	Crossbred	Yes	Stall feeding	No	No	Yes	0	Yes	By forceps	Yes	1	Yes	Sandy floor	No	No	Yes	ZNo	Buffalo	2 to 3 years	First	Non Pregnant	Negative	15
361	Kh11	Chudhary Dairy	Khushab	32.303004	72.337988	12	8	4	Local	No	Grazing	Yes	Other	ZNo	0	Yes	Bare handed	No	0	No	Concreted	Yes	Yes	No	ZNo	Cow	More than 6 years	Fourth	Pregnant	Positive	81
362	Kh11	Chudhary Dairy	Khushab	32.303004	72.337988	12	8	4	Local	No	Grazing	Yes	Other	ZNo	0	Yes	Bare handed	No	0	No	Concreted	Yes	Yes	No	ZNo	Cow	4 to 5 years	Fourth	Pregnant	Negative	12
363	Kh11	Chudhary Dairy	Khushab	32.303004	72.337988	12	8	4	Local	No	Grazing	Yes	Yes	ZNo	0	Yes	Bare handed	No	0	No	Concreted	Yes	Yes	No	ZNo	Buffalo	4 to 5 years	Fourth	Non Pregnant	Positive	58
364	Kh11	Chudhary Dairy	Khushab	32.303004	72.337988	12	8	4	Local	No	Grazing	Yes	Yes	ZNo	0	Yes	Bare handed	No	0	No	Concreted	Yes	Yes	No	ZNo	Buffalo	4 to 5 years	Third	Non Pregnant	Negative	23
365	KhF12	Saqib Dairy	Khushab	32.302968	72.337815	14	11	3	Local	No	Stall feeding	No	No	Yes	0	No	Bare handed	No	0	No	Concreted	No	No	No	ZNo	Cow	4 to 5 years	Fourth	Pregnant	Negative	29
366	KhF12	Saqib Dairy	Khushab	32.302968	72.337815	14	11	3	Local	No	Stall feeding	No	No	Yes	0	No	Bare handed	No	0	No	Concreted	No	No	No	ZNo	Cow	More than 6 years	Third	Pregnant	Negative	23
367	KhF12	Saqib Dairy	Khushab	32.302968	72.337815	14	11	3	Local	No	Stall feeding	No	No	Yes	0	No	Bare handed	No	0	No	Concreted	No	No	No	ZNo	Buffalo	2 to 3 years	Fourth	Non Pregnant	Negative	18
368	KhF12	Saqib Dairy	Khushab	32.302968	72.337815	14	11	3	Local	No	Stall feeding	No	No	Yes	0	No	Bare handed	No	0	No	Concreted	No	No	No	ZNo	Buffalo	4 to 5 years	Third	Non Pregnant	Negative	31
369	KhF13	Faraz Dairy	Khushab	32.303095	72.3383	11	7	4	Local	No	Grazing	No	No	Yes	0	Yes	With gloves	No	0	Yes	Concreted	Yes	No	No	ZNo	Cow	More than 6 years	Fifth	Pregnant	Positive	83
370	KhF13	Faraz Dairy	Khushab	32.303095	72.3383	11	7	4	Local	No	Grazing	No	No	Yes	0	Yes	With gloves	No	0	Yes	Concreted	Yes	No	No	Yes	Cow	4 to 5 years	Fourth	Pregnant	Negative	8
371	KhF13	Faraz Dairy	Khushab	32.303095	72.3383	11	7	4	Local	No	Grazing	No	No	Yes	0	Yes	With gloves	No	0	Yes	Concreted	Yes	No	No	ZNo	Buffalo	2 to 3 years	Third	Pregnant	Positive	71
372	KhF13	Faraz Dairy	Khushab	32.303095	72.3383	11	7	4	Local	No	Grazing	No	No	Yes	0	Yes	With gloves	No	0	Yes	Concreted	Yes	No	No	Yes	Buffalo	4 to 5 years	Fifth	Non Pregnant	Negative	18
373	KhF14	Imtiaz Dairy	Khushab	32.303	72.338063	13	10	3	Local	Yes	Grazing	No	No	Yes	0	Yes	With gloves	Yes	1	No	Concreted	Yes	No	No	ZNo	Cow	More than 6 years	Fifth	Pregnant	Positive	84
374	KhF14	Imtiaz Dairy	Khushab	32.303	72.338063	13	10	3	Local	Yes	Grazing	No	No	Yes	0	Yes	With gloves	Yes	1	No	Concreted	Yes	No	No	Yes	Cow	4 to 5 years	Fourth	Pregnant	Negative	18
375	KhF14	Imtiaz Dairy	Khushab	32.303	72.338063	13	10	3	Local	Yes	Grazing	No	No	Yes	0	Yes	With gloves	Yes	1	No	Concreted	Yes	No	No	Yes	Buffalo	4 to 5 years	Third	Non Pregnant	Negative	31
376	KhF14	Imtiaz Dairy	Khushab	32.303	72.338063	13	10	3	Local	Yes	Grazing	No	No	Yes	0	Yes	With gloves	Yes	1	No	Concreted	Yes	No	No	Yes	Buffalo	Less than a year	Zero	Non Pregnant	Negative	27
377	KhF15	Khwaja Dairy	Khushab	32.302845	72.338174	14	11	3	Local	Yes	Stall feeding	No	No	ZNo	0	Yes	Bare handed	Yes	1	No	Concreted	No	No	No	ZNo	Cow	4 to 5 years	Fifth	Pregnant	Negative	29
378	KhF15	Khwaja Dairy	Khushab	32.302845	72.338174	14	11	3	Local	Yes	Stall feeding	No	No	ZNo	0	Yes	Bare handed	Yes	1	No	Concreted	No	No	No	ZNo	Cow	More than 6 years	Fourth	Pregnant	Negative	24
379	KhF15	Khwaja Dairy	Khushab	32.302845	72.338174	14	11	3	Local	Yes	Stall feeding	No	No	ZNo	0	Yes	Bare handed	Yes	1	No	Concreted	No	No	No	ZNo	Buffalo	2 to 3 years	Fifth	Non Pregnant	Positive	53
380	KhF15	Khwaja Dairy	Khushab	32.302845	72.338174	14	11	3	Local	Yes	Stall feeding	No	No	ZNo	0	Yes	Bare handed	Yes	1	No	Concreted	No	No	No	ZNo	Buffalo	4 to 5 years	Second	Non Pregnant	Negative	21
381	Kh16	Zahid Dairy	Khushab	32.302753	72.338082	11	8	3	Local	Yes	Grazing	No	No	Yes	0	No	Bare handed	Yes	1	No	Concreted	Yes	No	No	ZNo	Cow	More than 6 years	Fourth	Pregnant	Positive	81
382	Kh16	Zahid Dairy	Khushab	32.302753	72.338082	11	8	3	Local	Yes	Grazing	No	No	Yes	0	No	Bare handed	Yes	1	No	Concreted	Yes	No	No	Yes	Cow	4 to 5 years	Fourth	Pregnant	Negative	23
383	Kh16	Zahid Dairy	Khushab	32.302753	72.338082	11	8	3	Local	Yes	Grazing	No	No	Yes	0	No	Bare handed	Yes	1	No	Concreted	Yes	No	No	Yes	Buffalo	4 to 5 years	Third	Non Pregnant	Negative	29
384	Kh16	Zahid Dairy	Khushab	32.302753	72.338082	11	8	3	Local	Yes	Grazing	No	No	Yes	0	No	Bare handed	Yes	1	No	Concreted	Yes	No	No	ZNo	Buffalo	2 to 3 years	Second	Non Pregnant	Positive	54
385	B1	Albarka Dairy	Bhawalnagar	29.997466	73.23497	9	7	2	Local	No	mixed	No	No	Yes	0	No	Bare handed	No	0	No	Concreted	Yes	No	No	ZNo	Cow	More than 6 years	Fourth	Pregnant	Negative	18
386	B1	Albarka Dairy	Bhawalnagar	29.997466	73.23497	9	7	2	Local	No	mixed	No	No	Yes	0	No	Bare handed	No	0	No	Concreted	Yes	No	No	ZNo	Cow	4 to 5 years	Third	Pregnant	Negative	31
387	B1	Albarka Dairy	Bhawalnagar	29.997466	73.23497	9	7	2	Local	No	mixed	No	No	Yes	0	No	Bare handed	No	0	No	Concreted	Yes	No	No	ZNo	Buffalo	4 to 5 years	Fourth	Non Pregnant	Negative	27
388	B1	Albarka Dairy	Bhawalnagar	29.997466	73.23497	9	7	2	Local	No	mixed	No	No	Yes	0	No	Bare handed	No	0	No	Concreted	Yes	No	No	ZNo	Buffalo	More than 6 years	Fifth	Non Pregnant	Negative	29
389	B2	Zubaida Dairy	Bhawalnagar	29.9999957	73.238549	49	49	0	Crossbred	Yes	Stall feeding	No	No	Yes	0	No	Bare handed	No	0	No	Sandy floor	Yes	No	No	Yes	Cow	More than 6 years	Fourth	Pregnant	Negative	24
390	B2	Zubaida Dairy	Bhawalnagar	29.9999957	73.238549	49	49	0	Crossbred	Yes	Stall feeding	No	No	Yes	0	No	Bare handed	No	0	No	Sandy floor	Yes	No	No	Yes	Cow	More than 6 years	Fourth	Non Pregnant	Negative	37
391	B2	Zubaida Dairy	Bhawalnagar	29.9999957	73.238549	49	49	0	Crossbred	Yes	Stall feeding	No	No	Yes	0	No	Bare handed	No	0	No	Sandy floor	Yes	No	No	Yes	Buffalo	2 to 3 years	Fifth	Non Pregnant	Negative	21
392	B2	Zubaida Dairy	Bhawalnagar	29.9999957	73.238549	49	49	0	Crossbred	Yes	Stall feeding	No	No	Yes	0	No	Bare handed	No	0	No	Sandy floor	Yes	No	No	Yes	Buffalo	2 to 3 years	Third	Non Pregnant	Negative	19
393	B3	Hussain Dairy	Bhawalnagar	29.991044	73.240787	11	10	1	Local	No	Grazing	No	No	Yes	0	Yes	With gloves	No	0	Yes	Concreted	Yes	No	No	ZNo	Cow	4 to 5 years	Fifth	Pregnant	Negative	17
394	B3	Hussain Dairy	Bhawalnagar	29.991044	73.240787	11	10	1	Local	No	Grazing	No	No	Yes	0	Yes	With gloves	No	0	Yes	Concreted	Yes	No	No	ZNo	Cow	More than 6 years	Third	Pregnant	Negative	15
395	B3	Hussain Dairy	Bhawalnagar	29.991044	73.240787	11	10	1	Local	No	Grazing	Yes	Other	Yes	0	Yes	With gloves	No	0	Yes	Concreted	Yes	No	No	ZNo	Buffalo	2 to 3 years	Third	Non Pregnant	Positive	58
396	B3	Hussain Dairy	Bhawalnagar	29.991044	73.240787	11	10	1	Local	No	Grazing	No	No	Yes	0	Yes	With gloves	No	0	Yes	Concreted	Yes	No	No	ZNo	Buffalo	4 to 5 years	First	Non Pregnant	Negative	23
397	B4	Khokar Dairy	Bhawalnagar	29.989563	73.241794	9	7	2	Local	Yes	Grazing	No	No	ZNo	0	No	With gloves	No	0	No	Sandy floor	Yes	No	No	Yes	Cow	More than 6 years	Third	Pregnant	Negative	29
398	B4	Khokar Dairy	Bhawalnagar	29.989563	73.241794	9	7	2	Local	Yes	Grazing	No	No	ZNo	0	No	With gloves	No	0	No	Sandy floor	Yes	No	No	Yes	Cow	4 to 5 years	Third	Pregnant	Negative	23
399	B4	Khokar Dairy	Bhawalnagar	29.989563	73.241794	9	7	2	Local	Yes	Grazing	No	No	ZNo	0	No	With gloves	No	0	No	Sandy floor	Yes	No	No	Yes	Buffalo	2 to 3 years	First	Non Pregnant	Negative	28
400	B4	Khokar Dairy	Bhawalnagar	29.989563	73.241794	9	7	2	Local	Yes	Grazing	No	No	ZNo	0	No	With gloves	Yes	1	No	Sandy floor	Yes	No	No	Yes	Buffalo	4 to 5 years	Third	Non Pregnant	Negative	29
401	B5	Fahmeed Dairy	Bhawalnagar	29.989715	73.24304	38	31	7	Crossbred	No	mixed	No	No	Yes	0	No	Bare handed	Yes	1	No	Sandy floor	Yes	No	No	Yes	Cow	More than 6 years	Fifth	Pregnant	Negative	24
402	B5	Fahmeed Dairy	Bhawalnagar	29.989715	73.24304	38	31	7	Crossbred	No	mixed	Yes	Yes	Yes	0	No	Bare handed	Yes	1	No	Sandy floor	Yes	No	No	ZNo	Cow	4 to 5 years	Third	Non Pregnant	Positive	57
403	B5	Fahmeed Dairy	Bhawalnagar	29.989715	73.24304	38	31	7	Crossbred	No	mixed	Yes	Other	Yes	0	No	Bare handed	Yes	1	No	Sandy floor	Yes	No	No	ZNo	Buffalo	2 to 3 years	Fourth	Non Pregnant	Positive	23
404	B5	Fahmeed Dairy	Bhawalnagar	29.989715	73.24304	38	31	7	Crossbred	No	mixed	No	No	Yes	0	No	Bare handed	No	0	No	Sandy floor	Yes	No	No	Yes	Buffalo	2 to 3 years	Third	Non Pregnant	Negative	29
405	B6	Hunain Dairy	Bhawalnagar	29.990643	73.242944	12	8	4	Local	No	Grazing	Yes	Other	ZNo	0	No	Bare handed	Yes	1	No	Concreted	Yes	Yes	Yes	ZNo	Cow	4 to 5 years	Fourth	Pregnant	Positive	71
406	B6	Hunain Dairy	Bhawalnagar	29.990643	73.242944	12	8	4	Local	No	Grazing	Yes	Yes	ZNo	0	No	Bare handed	No	0	No	Concreted	Yes	Yes	Yes	ZNo	Cow	More than 6 years	Fifth	Non Pregnant	Negative	18
407	B6	Hunain Dairy	Bhawalnagar	29.990643	73.242944	12	8	4	Local	No	Grazing	No	No	ZNo	0	No	Bare handed	No	0	No	Concreted	Yes	Yes	Yes	ZNo	Buffalo	2 to 3 years	Third	Non Pregnant	Negative	31
408	B6	Hunain Dairy	Bhawalnagar	29.990643	73.242944	12	8	4	Local	No	Grazing	No	No	ZNo	0	No	Bare handed	No	0	No	Concreted	Yes	Yes	Yes	ZNo	Buffalo	4 to 5 years	Third	Non Pregnant	Negative	27
409	B7	Ahsan Dairy	Bhawalnagar	29.985064	73.251172	15	11	4	Local	No	Grazing	No	No	ZNo	0	Yes	Bare handed	No	0	No	Sandy floor	No	Yes	No	ZNo	Cow	More than 6 years	Second	Pregnant	Negative	29
410	B7	Ahsan Dairy	Bhawalnagar	29.985064	73.251172	15	11	4	Local	No	Grazing	No	No	ZNo	0	Yes	Bare handed	No	0	No	Sandy floor	No	Yes	No	ZNo	Cow	4 to 5 years	Fourth	Non Pregnant	Negative	24
411	B7	Ahsan Dairy	Bhawalnagar	29.985064	73.251172	15	11	4	Local	No	Grazing	No	No	ZNo	0	Yes	Bare handed	No	0	No	Sandy floor	No	Yes	No	ZNo	Buffalo	4 to 5 years	Third	Non Pregnant	Negative	37
412	B7	Ahsan Dairy	Bhawalnagar	29.985064	73.251172	15	11	4	Local	No	Grazing	No	No	ZNo	0	Yes	Bare handed	No	0	No	Sandy floor	No	Yes	No	ZNo	Buffalo	4 to 5 years	Second	Pregnant	Negative	21
413	B8	Aadil Dairy	Bhawalnagar	29.996335	73.243681	9	3	6	Local	No	Stall feeding	Yes	Other	ZNo	0	Yes	Bare handed	No	0	No	Concreted	Yes	Yes	No	ZNo	Cow	More than 6 years	Fourth	Pregnant	Negative	19
414	B8	Aadil Dairy	Bhawalnagar	29.996335	73.243681	9	3	6	Local	No	Stall feeding	Yes	Other	ZNo	0	Yes	Bare handed	No	0	No	Concreted	Yes	Yes	No	ZNo	Cow	4 to 5 years	Third	Non Pregnant	Negative	17
415	B8	Aadil Dairy	Bhawalnagar	29.996335	73.243681	9	3	6	Local	No	Stall feeding	Yes	Other	ZNo	0	Yes	Bare handed	Yes	3	No	Concreted	Yes	Yes	No	ZNo	Buffalo	4 to 5 years	Fourth	Non Pregnant	Positive	51
416	B8	Aadil Dairy	Bhawalnagar	29.996335	73.243681	9	3	6	Local	No	Stall feeding	Yes	Yes	ZNo	0	Yes	Bare handed	Yes	4	No	Concreted	Yes	Yes	No	ZNo	Buffalo	4 to 5 years	Fifth	Non Pregnant	Positive	57
417	B9	Abbad Dairy	Bhawalnagar	29.997151	73.250401	18	11	7	Local	No	mixed	No	No	Yes	0	No	Bare handed	Yes	2	No	Concreted	No	No	Yes	ZNo	Cow	4 to 5 years	Third	Pregnant	Positive	71
418	B9	Abbad Dairy	Bhawalnagar	29.997151	73.250401	18	11	7	Local	No	mixed	No	No	Yes	0	No	Bare handed	Yes	3	No	Concreted	No	No	Yes	ZNo	Cow	4 to 5 years	Fourth	Pregnant	Positive	83
419	B9	Abbad Dairy	Bhawalnagar	29.997151	73.250401	18	11	7	Local	No	mixed	No	No	Yes	0	No	Bare handed	No	0	No	Concreted	No	No	Yes	ZNo	Buffalo	More than 6 years	Fifth	Non Pregnant	Negative	18
420	B9	Abbad Dairy	Bhawalnagar	29.997151	73.250401	18	11	7	Local	No	mixed	No	No	Yes	0	No	Bare handed	No	0	No	Concreted	No	No	Yes	ZNo	Buffalo	4 to 5 years	Third	Non Pregnant	Negative	31
421	B10	Rizwan Dairy	Bhawalnagar	29.982897	73.26854	43	41	2	Crossbred	Yes	Stall feeding	Yes	Yes	Yes	0	No	By forceps	No	0	Yes	Sandy floor	No	Yes	Yes	Yes	Cow	More than 6 years	Third	Pregnant	Negative	27
422	B10	Rizwan Dairy	Bhawalnagar	29.982897	73.26854	43	41	2	Crossbred	Yes	Stall feeding	Yes	Yes	Yes	0	No	By forceps	No	0	Yes	Sandy floor	No	Yes	Yes	Yes	Cow	4 to 5 years	Fourth	Non Pregnant	Negative	29
423	B10	Rizwan Dairy	Bhawalnagar	29.982897	73.26854	43	41	2	Crossbred	Yes	Stall feeding	Yes	Yes	Yes	0	No	By forceps	Yes	2	Yes	Sandy floor	No	Yes	Yes	ZNo	Buffalo	More than 6 years	Third	Pregnant	Positive	84
424	B10	Rizwan Dairy	Bhawalnagar	29.982897	73.26854	43	41	2	Crossbred	Yes	Stall feeding	Yes	Yes	Yes	0	No	By forceps	Yes	3	Yes	Sandy floor	No	Yes	Yes	ZNo	Buffalo	2 to 3 years	First	Non Pregnant	Positive	58
425	B11	Ahsan Dairy	Bhawalnagar	29.979226	73.268583	36	33	3	Crossbred	Yes	mixed	No	No	Yes	0	No	Bare handed	Yes	2	Yes	Sandy floor	Yes	No	Yes	ZNo	Cow	More than 6 years	Third	Pregnant	Positive	64
426	B11	Ahsan Dairy	Bhawalnagar	29.979226	73.268583	36	33	3	Crossbred	Yes	mixed	No	No	Yes	0	No	Bare handed	Yes	3	Yes	Sandy floor	Yes	No	Yes	ZNo	Cow	2 to 3 years	Fourth	Pregnant	Positive	59
427	B11	Ahsan Dairy	Bhawalnagar	29.979226	73.268583	36	33	3	Crossbred	Yes	mixed	No	No	Yes	0	No	Bare handed	No	0	Yes	Sandy floor	Yes	No	Yes	ZNo	Buffalo	4 to 5 years	Fourth	Non Pregnant	Negative	23
428	B11	Ahsan Dairy	Bhawalnagar	29.979226	73.268583	36	33	3	Crossbred	Yes	mixed	No	No	Yes	0	No	Bare handed	Yes	1	Yes	Sandy floor	Yes	No	Yes	ZNo	Buffalo	2 to 3 years	Fourth	Non Pregnant	Positive	59
429	B12	Umair Dairy	Bhawalnagar	29.979932	73.258723	7	5	2	Local	No	mixed	No	No	ZNo	0	No	Bare handed	No	0	Yes	Concreted	No	No	No	ZNo	Cow	4 to 5 years	Fourth	Pregnant	Negative	23
430	B12	Umair Dairy	Bhawalnagar	29.979932	73.258723	7	5	2	Local	No	mixed	No	No	ZNo	0	No	Bare handed	No	0	Yes	Concreted	No	No	No	ZNo	Cow	More than 6 years	Fourth	Pregnant	Negative	28
431	B12	Umair Dairy	Bhawalnagar	29.979932	73.258723	7	5	2	Local	No	mixed	No	No	ZNo	0	No	Bare handed	No	0	Yes	Concreted	No	No	No	ZNo	Buffalo	4 to 5 years	Fourth	Non Pregnant	Negative	29
432	B12	Umair Dairy	Bhawalnagar	29.979932	73.258723	7	5	2	Local	No	mixed	No	No	ZNo	0	No	Bare handed	No	0	Yes	Concreted	No	No	No	ZNo	Buffalo	4 to 5 years	Fourth	Non Pregnant	Negative	24
433	B13	Haddi Dairy	Bhawalnagar	29.974545	73.258199	7	5	2	Local	No	mixed	Yes	Other	ZNo	0	No	Bare handed	No	0	Yes	Concreted	No	Yes	No	ZNo	Cow	More than 6 years	Fifth	Pregnant	Negative	31
434	B13	Haddi Dairy	Bhawalnagar	29.974545	73.258199	7	5	2	Local	No	mixed	Yes	Yes	ZNo	0	No	Bare handed	No	0	Yes	Concreted	No	Yes	No	ZNo	Cow	4 to 5 years	Third	Pregnant	Negative	29
435	B13	Haddi Dairy	Bhawalnagar	29.974545	73.258199	7	5	2	Local	No	mixed	Yes	Other	ZNo	0	No	Bare handed	Yes	2	Yes	Concreted	No	Yes	No	ZNo	Buffalo	4 to 5 years	Third	Non Pregnant	Positive	56
436	B13	Haddi Dairy	Bhawalnagar	29.974545	73.258199	7	5	2	Local	No	mixed	Yes	Other	ZNo	0	No	Bare handed	Yes	2	Yes	Concreted	No	Yes	No	ZNo	Buffalo	2 to 3 years	Second	Pregnant	Positive	67
437	B14	Haider Dairy	Bhawalnagar	29.969789	73.266031	7	4	3	Local	No	Grazing	No	No	ZNo	0	No	Bare handed	No	0	Yes	Concreted	Yes	No	Yes	Yes	Cow	4 to 5 years	Third	Pregnant	Negative	23
438	B14	Haider Dairy	Bhawalnagar	29.969789	73.266031	7	4	3	Local	No	Grazing	No	No	ZNo	0	No	Bare handed	No	0	Yes	Concreted	Yes	No	Yes	Yes	Cow	More than 6 years	Fourth	Pregnant	Negative	29
439	B14	Haider Dairy	Bhawalnagar	29.969789	73.266031	7	4	3	Local	No	Grazing	No	No	ZNo	0	No	Bare handed	Yes	3	Yes	Concreted	Yes	No	Yes	ZNo	Buffalo	4 to 5 years	Fourth	Pregnant	Positive	71
440	B14	Haider Dairy	Bhawalnagar	29.969789	73.266031	7	4	3	Local	No	Grazing	No	No	ZNo	0	No	Bare handed	No	0	Yes	Concreted	Yes	No	Yes	Yes	Buffalo	2 to 3 years	Third	Pregnant	Negative	23
441	B15	Tareen Dairy	Bhawalnagar	29.97207	73.260054	6	5	1	Local	No	Grazing	Yes	Other	ZNo	0	Yes	With gloves	No	0	No	Concreted	Yes	Yes	Yes	ZNo	Cow	2 to 3 years	Fourth	Non Pregnant	Negative	29
442	B15	Tareen Dairy	Bhawalnagar	29.97207	73.260054	6	5	1	Local	No	Grazing	Yes	Other	ZNo	0	Yes	With gloves	No	0	No	Concreted	Yes	Yes	Yes	ZNo	Cow	More than 6 years	Third	Non Pregnant	Negative	23
443	B15	Tareen Dairy	Bhawalnagar	29.97207	73.260054	6	5	1	Local	No	Grazing	Yes	Yes	ZNo	0	Yes	With gloves	No	0	No	Concreted	Yes	Yes	Yes	ZNo	Buffalo	4 to 5 years	Third	Pregnant	Negative	28
444	B15	Tareen Dairy	Bhawalnagar	29.97207	73.260054	6	5	1	Local	No	Grazing	Yes	Yes	ZNo	0	Yes	With gloves	No	0	No	Concreted	Yes	Yes	Yes	ZNo	Buffalo	4 to 5 years	Third	Pregnant	Negative	29
445	B16	Kazim Dairy	Bhawalnagar	73.986199	73.256406	8	6	2	Local	No	mixed	Yes	Yes	ZNo	0	Yes	Bare handed	Yes	1	Yes	Concreted	No	Yes	No	ZNo	Cow	More than 6 years	Third	Non Pregnant	Positive	57
446	B16	Kazim Dairy	Bhawalnagar	73.986199	73.256406	8	6	2	Local	No	mixed	Yes	Yes	ZNo	0	Yes	Bare handed	No	0	Yes	Concreted	No	Yes	No	ZNo	Cow	4 to 5 years	Third	Pregnant	Negative	26
447	B16	Kazim Dairy	Bhawalnagar	73.986199	73.256406	8	6	2	Local	No	mixed	Yes	Yes	ZNo	0	Yes	Bare handed	Yes	1	Yes	Concreted	No	Yes	No	ZNo	Buffalo	2 to 3 years	Second	Pregnant	Positive	63
448	B16	Kazim Dairy	Bhawalnagar	73.986199	73.256406	8	6	2	Local	No	mixed	Yes	Yes	ZNo	0	Yes	Bare handed	No	0	Yes	Concreted	No	Yes	No	ZNo	Buffalo	4 to 5 years	Second	Pregnant	Negative	7
